# Supplementary material for: BioCNTs Mediated Delivery of Systemically Mobile Small RNAs via Leaf Spray to Control Both Tomato DNA and RNA Viruses
Source: Adv Sci (Weinh). 2025 Dec 21;13(10):e04889. doi: 10.1002/advs.202504889 (PMC12915072; doi:10.1002/advs.202504889)
Supplement: Supplementary file 2 — Supporting File 2: advs73479‐sup‐0002‐Supplemental‐Tables.xlsx. [file ADVS-13-e04889-s002.xlsx]

## Sheet: Table S1
Supplemental Table S1. Comparison of different preparation methods for BioCNTs
Feature	BioCNTs: PEI–ssDNA–SWCNTs (This study)	PEI-SWCNTs (Demirer et al., 2019)
Carbon nanotubes	single-walled, carboxylic acid functionalized,>95% carbon basis, D × L 1-2 nm × 1-3 μm; XFNANO, cat. no. 101369	single-walled, carboxylic acid functionalized,>90% carbon basis, D × L 4-5 nm × 0.5-1.5 μm , bundle dimensions; Sigma-Aldrich, cat. no. 652490
Dispersion strategy	SDC-assisted dispersion followed by probe-tip sonication and high-speed centrifugation	Direct dispersion in water with probe-tip sonication and centrifugation
Surface exchange	Solvent-assisted replacement of SDC with short ssDNA using methanol/isopropanol precipitation	No surface exchange; direct functionalization of COOH-SWCNTs
Functionalization route	EDC/NHS activation followed by PEI coupling in MES buffer	EDC/NHS activation or thermal treatment followed by PEI functionalization
Purification method	Centrifugation-based washing with organic solvents (no membrane filtration required)	Multiple washes using Amicon ultrafiltration membranes (10 kDa MWCO)
Required equipment	Basic lab tools: probe-tip sonication, centrifuge, shaker, refrigerator	Specialized consumables: probe-tip sonication, centrifuge, Amicon filters
Total preparation time	~24 hours	~2–3 days
Yield after dispersion	50–100 mg·L⁻¹ (measured at 632 nm, ε = 0.036 L·mg⁻¹·cm⁻¹)	100–150 mg·L⁻¹ (same measurement method)
RNA/DNA loading efficiency	1:10 (BioCNTs : shRNA/dsRNA(w/w))	3:1 (PEI-SWCNTs : DNA (w/w))
Product diameter	10-20 nm	Not mentioned
Purpose	Delivery of shRNA or dsRNA	Delivery of plasmid DNA
CNTs dosage per leaf	0.4 μg/leaf, Foliar spray	0.5 μg/leaf, Leaf infiltration
Scalability and cost	Easily scalable, low-cost, no specialized consumables	Limited by filter capacity and consumable cost

## Sheet: Table S2
Supplemental Table S2. Differentially expressed genes at 4 days after BioCNTs treatment.
Gene_id	Gene_Symbol	Log2FC(CNT/CK)	Pvalue	BioCNTs_1	BioCNTs_2	BioCNTs_3	H2O_1	H2O_2	H2O_3	BioCNTs	H2O	GO_id	GO_term
Solyc00g049520.2.ITAG3.2	------	1.15275	0.000284863	24.87	21.66	39.41	12.31	12.54	16.67	28.6467	13.84	------	------
Solyc00g050430.3.ITAG3.2	BH093	1.25101	0.00185925	1.94	1.43	1.03	0.66	0.69	0.86	1.46667	0.736667	GO:0006355;GO:0005634;GO:0003700;GO:0043565;GO:004698	BP:regulation of transcription, DNA-templated;CC:nucleus;MF:transcription factor activity, sequence-specific DNA binding;MF:sequence-specific DNA binding;MF:protein dimerization activity;
Solyc00g125275.1.ITAG3.2	------	2.58922	0.000123409	2.77	0.97	2.92	0.63	0.35	0.38	2.22	0.453333	------	------
Solyc00g203660.2.ITAG3.2	rbcL, cbbL	-1.3344	0.00730499	6.22	3.75	1.56	12.65	11.63	9.08	3.84333	11.12	GO:0009853;GO:0019253;GO:0009536;GO:0009507;GO:0004497;GO:0000287;GO:001698	BP:photorespiration;BP:reductive pentose-phosphate cycle;CC:plastid;CC:chloroplast;MF:monooxygenase activity;MF:magnesium ion binding;MF:ribulose-bisphosphate carboxylase activity;
Solyc00g233480.1.ITAG3.2	ABCG2, CD338	-1.88174	3.50381e-06	20.47	18.13	22.63	136.93	82.54	32.14	20.41	83.87	GO:000552	MF:ATP binding;
Solyc00g282510.2.ITAG3.2	PAL	-1.83937	1.30672e-05	0.72	1.48	1.36	6.82	6.31	2.78	1.18667	5.30333	GO:0009800;GO:0006559;GO:0005737;GO:004554	BP:cinnamic acid biosynthetic process;BP:L-phenylalanine catabolic process;CC:cytoplasm;MF:phenylalanine ammonia-lyase activity;
Solyc01g005220.3.ITAG3.2	MACP1	-1.1157	2.21241e-06	3.69	2.42	3.62	11.35	8.57	6.04	3.24333	8.65333	GO:2000031;GO:0006952;GO:0012501;GO:000962	BP:regulation of salicylic acid mediated signaling pathway;BP:defense response;BP:programmed cell death;BP:plant-type hypersensitive response;
Solyc01g005710.2.ITAG3.2	CF9	-1.95743	0.000131444	2.21	1.78	2.43	13.91	8.72	5.69	2.14	9.44	GO:0050832;GO:0002238;GO:0098542;GO:0016021;GO:000588	BP:defense response to fungus;BP:response to molecule of fungal origin;BP:defense response to other organism;CC:integral component of membrane;CC:plasma membrane;
Solyc01g005755.1.ITAG3.2	CF9	-2.0469	0.00736714	3.46	2.85	2.15	25.73	15.54	2.9	2.82	14.7233	GO:0050832;GO:0016021;GO:000588	BP:defense response to fungus;CC:integral component of membrane;CC:plasma membrane;
Solyc01g005920.2.ITAG3.2	PHSC	-1.14731	0.00010183	3.36	3.11	3.07	13.03	7.86	5.34	3.18	8.74333	GO:0016021;GO:001520	CC:integral component of membrane;MF:polyamine transmembrane transporter activity;
Solyc01g006100.3.ITAG3.2	DNMT1, dcm	1.13717	9.99903e-06	3.64	3.31	2.92	1.59	1.83	1.98	3.29	1.8	GO:0006325;GO:0005634;GO:0003886;GO:0003682;GO:000367	BP:chromatin organization;CC:nucleus;MF:DN;MF:chromatin binding;MF:DNA binding;
Solyc01g006370.3.ITAG3.2	CALS	1.26384	1.26777e-11	37.88	25.66	30.58	14.76	13.69	18.21	31.3733	15.5533	GO:0006075;GO:0071555;GO:0008360;GO:0016021;GO:0000148;GO:0005886;GO:0046527;GO:000384	BP:;BP:cell wall organization;BP:regulation of cell shape;CC:integral component of membrane;CC:1,3-beta-D-glucan synthase complex;CC:plasma membrane;MF:glucosyltransferase activity;MF:1,3-beta-D-glucan synthase activity;
Solyc01g006400.3.ITAG3.2	------	1.22477	1.5439e-05	131.66	55.23	72.75	47.56	37.24	41.96	86.5467	42.2533	------	------
Solyc01g006545.1.ITAG3.2	CF0	-1.18295	1.21068e-05	5.21	8.57	6.65	22.55	23.69	12.06	6.81	19.4333	GO:0050832;GO:0002238;GO:0016021;GO:000588	BP:defense response to fungus;BP:response to molecule of fungal origin;CC:integral component of membrane;CC:plasma membrane;
Solyc01g006950.3.ITAG3.2	STX1B_2_3	-1.54442	1.54986e-06	5.03	5.1	3.01	18.98	19.49	8.66	4.38	15.71	GO:0006887;GO:0016192;GO:0006906;GO:0048278;GO:0006886;GO:0016021;GO:0031201;GO:0012505;GO:0005886;GO:0000149;GO:000548	BP:exocytosis;BP:vesicle-mediated transport;BP:vesicle fusion;BP:vesicle docking;BP:intracellular protein transport;CC:integral component of membrane;CC:SNARE complex;CC:endomembrane system;CC:plasma membrane;MF:SNARE binding;MF:SNAP receptor activity;
Solyc01g007960.3.ITAG3.2	CRK2	-1.07519	2.00619e-05	2.71	3.76	4.58	11.7	9.93	7.29	3.68333	9.64	GO:0006468;GO:0016021;GO:0005524;GO:000467	BP:protein phosphorylation;CC:integral component of membrane;MF:ATP binding;MF:protein kinase activity;
Solyc01g008497.1.ITAG3.2	LRK10	-1.24839	1.94117e-05	4.02	4.93	3.71	19.88	11.52	7.18	4.22	12.86	GO:0006468;GO:0016021;GO:0016020;GO:0030247;GO:0004672;GO:000552	BP:protein phosphorylation;CC:integral component of membrane;CC:membrane;MF:polysaccharide binding;MF:protein kinase activity;MF:ATP binding;
Solyc01g008500.3.ITAG3.2	LRK10	-1.61494	3.27197e-08	2.66	2.84	2.1	14.26	8.68	5.91	2.53333	9.61667	GO:0006468;GO:0016021;GO:0030247;GO:0005524;GO:000467	BP:protein phosphorylation;CC:integral component of membrane;MF:polysaccharide binding;MF:ATP binding;MF:protein kinase activity;
Solyc01g008620.3.ITAG3.2	E13A	-1.50694	0.00395315	55.5	50.29	41.32	272.9	181.87	63.24	49.0367	172.67	GO:0005975;GO:0006952;GO:0005615;GO:0046658;GO:0004553;GO:004297	BP:carbohydrate metabolic process;BP:defense response;CC:extracellular space;CC:anchored component of plasma membrane;MF:hydrolase activity, hydrolyzing O-glycosyl compounds;MF:glucan endo-1,3-beta-D-glucosidase activity;
Solyc01g009040.3.ITAG3.2	CCNB	1.20487	1.07625e-05	6.69	4.58	6.59	2.51	3.59	3.1	5.95333	3.06667	GO:0044772;GO:0007049;GO:0000079;GO:0051301;GO:0005737;GO:0000307;GO:0005634;GO:001653	BP:mitotic cell cycle phase transition;BP:cell cycle;BP:regulation of cyclin-dependent protein serine/threonine kinase activity;BP:cell division;CC:cytoplasm;CC:cyclin-dependent protein kinase holoenzyme complex;CC:nucleus;MF:cyclin-dependent protein serine/threonine kinase regulator activity;
Solyc01g009570.3.ITAG3.2	------	1.98058	0.00256446	6.9	9.6	5.16	0.65	3.53	1.99	7.22	2.05667	GO:0098542;GO:0016021;GO:000588	BP:defense response to other organism;CC:integral component of membrane;CC:plasma membrane;
Solyc01g009680.3.ITAG3.2	LOX2S;ALOXE3	-1.39227	5.1554e-08	8.52	10.13	7.6	42.81	26.53	16.91	8.75	28.75	GO:0006633;GO:0031408;GO:0046872;GO:001670	BP:fatty acid biosynthetic process;BP:oxylipin biosynthetic process;MF:metal ion binding;MF:oxidoreductase activity, acting on single donors with incorporation of molecular oxygen, incorporation of two atoms of oxygen;
Solyc01g009690.2.ITAG3.2	CF0	-1.90365	4.63999e-12	7.97	6.23	6.94	51.87	30.34	17.02	7.04667	33.0767	GO:0050832;GO:0016021;GO:000588	BP:defense response to fungus;CC:integral component of membrane;CC:plasma membrane;
Solyc01g009700.2.ITAG3.2	CF9	-2.85028	1.93587e-07	1.3	0.39	0.33	10.01	5.52	2.28	0.673333	5.93667	GO:0050832;GO:0002238;GO:0098542;GO:0016021;GO:000588	BP:defense response to fungus;BP:response to molecule of fungal origin;BP:defense response to other organism;CC:integral component of membrane;CC:plasma membrane;
Solyc01g009930.2.ITAG3.2	9DC1	-1.41889	3.94418e-06	1.52	1.81	1.87	7.67	5.66	3.07	1.73333	5.46667	GO:0050832;GO:0098542;GO:0016021;GO:000588	BP:defense response to fungus;BP:defense response to other organism;CC:integral component of membrane;CC:plasma membrane;
Solyc01g014143.1.ITAG3.2	9DC3	-1.28515	1.83709e-05	0.78	0.87	0.55	3.67	1.93	1.32	0.733333	2.30667	GO:0050832;GO:0098542;GO:0016021;GO:000588	BP:defense response to fungus;BP:defense response to other organism;CC:integral component of membrane;CC:plasma membrane;
Solyc01g017490.1.ITAG3.2	------	-1.563	0.00316001	50.88	36.28	33.89	102.92	136.21	68.3	40.35	102.477	GO:0009853;GO:0019253;GO:0009536;GO:0031361;GO:0004497;GO:0020037;GO:0016984;GO:0005506;GO:000905	BP:photorespiration;BP:reductive pentose-phosphate cycle;CC:plastid;CC:integral component of thylakoid membrane;MF:monooxygenase activity;MF:heme binding;MF:ribulose-bisphosphate carboxylase activity;MF:iron ion binding;MF:electron carrier activity;
Solyc01g017500.2.ITAG3.2	YCF68	1.22619	0.00298207	3.13	5.91	3	1.51	2.31	2.4	4.01333	2.07333	GO:000950	CC:chloroplast;
Solyc01g048590.2.ITAG3.2	psbA	-2.72461	0.00013406	63.87	47.66	45.96	383.14	373.81	162.43	52.4967	306.46	GO:0009772;GO:0009523;GO:0016021;GO:0042170;GO:0009507;GO:0016168;GO:0010242;GO:0045156;GO:004687	BP:photosynthetic electron transport in photosystem II;CC:photosystem II;CC:integral component of membrane;CC:plastid membrane;CC:chloroplast;MF:chlorophyll binding;MF:oxygen evolving activity;MF:electron transporter, transferring electrons within the cyclic electron transport pathway of photosynthesis activity;MF:metal ion binding;
Solyc01g058500.3.ITAG3.2	------	-1.11299	0.00103791	265.21	203.15	186.54	277.01	558.46	474.42	218.3	436.63	------	------
Solyc01g059760.2.ITAG3.2	------	1.83282	0.0028625	3.19	1.58	7.14	3.16	0.87	0.38	3.97	1.47	GO:0006508;GO:000823	BP:proteolysis;MF:cysteine-type peptidase activity;
Solyc01g060085.1.ITAG3.2	rbcL, cbbL	-1.37251	0.0047373	9.93	4.35	3.97	22.87	18.99	10.87	6.08333	17.5767	GO:0009853;GO:0019253;GO:0009536;GO:0009507;GO:0004497;GO:0000287;GO:001698	BP:photorespiration;BP:reductive pentose-phosphate cycle;CC:plastid;CC:chloroplast;MF:monooxygenase activity;MF:magnesium ion binding;MF:ribulose-bisphosphate carboxylase activity;
Solyc01g060240.3.ITAG3.2	------	1.06606	0.000788962	61.28	52.62	44.11	23.65	18.75	42.64	52.67	28.3467	------	------
Solyc01g065510.2.ITAG3.2	------	1.5947	0.00286426	6.27	1.85	4.15	1.45	1.25	1.97	4.09	1.55667	GO:001602	CC:integral component of membrane;
Solyc01g065700.3.ITAG3.2	P2C73	2.14648	1.13363e-05	7.2	2.24	3.66	0.86	1.71	0.85	4.36667	1.14	GO:0045926;GO:0009819;GO:0006470;GO:0000226;GO:0035970;GO:000472	BP:negative regulation of growth;BP:drought recovery;BP:protein dephosphorylation;BP:microtubule cytoskeleton organization;BP:peptidyl-threonine dephosphorylation;MF:protein serine/threonine phosphatase activity;
Solyc01g067460.2.ITAG3.2	grxC, GLRX, GLRX2	3.16136	0.000342754	4.13	3.89	2.78	0.34	0.99	0	3.6	0.443333	GO:009757	MF:glutathione oxidoreductase activity;
Solyc01g067510.3.ITAG3.2	ACR4L	1.76981	1.26309e-06	20.34	10.84	7.77	4.26	3.04	6.17	12.9833	4.49	GO:0006468;GO:0016021;GO:0005524;GO:000467	BP:protein phosphorylation;CC:integral component of membrane;MF:ATP binding;MF:protein kinase activity;
Solyc01g073820.3.ITAG3.2	------	-1.055	0.00343285	3.89	3.31	4.27	12.21	11.12	5.19	3.82333	9.50667	GO:0006281;GO:004687	BP:DNA repair;MF:metal ion binding;
Solyc01g073890.3.ITAG3.2	------	-1.40081	0.00483033	0.42	0.35	0.28	1.65	1.36	0.49	0.35	1.16667	GO:004687	MF:metal ion binding;
Solyc01g073970.3.ITAG3.2	H3	1.18771	8.9129e-07	8.26	11.54	10.47	5.49	5.17	5.45	10.09	5.37	GO:0005634;GO:0000786;GO:0030527;GO:0046982;GO:000367	CC:nucleus;CC:nucleosome;MF:structural constituent of chromatin;MF:protein heterodimerization activity;MF:DNA binding;
Solyc01g074000.3.ITAG3.2	H3	1.2438	9.16946e-07	64.06	67.31	59.26	21.31	30.6	39.02	63.5433	30.31	GO:0016021;GO:0010369;GO:0000786;GO:0005634;GO:0030527;GO:0003677;GO:004698	CC:integral component of membrane;CC:chromocenter;CC:nucleosome;CC:nucleus;MF:structural constituent of chromatin;MF:DNA binding;MF:protein heterodimerization activity;
Solyc01g079110.3.ITAG3.2	H3	1.20918	0.000214534	56.23	72.37	47.65	17.44	28.29	32.06	58.75	25.93	GO:0005634;GO:0010369;GO:0000786;GO:0030527;GO:0003677;GO:004698	CC:nucleus;CC:chromocenter;CC:nucleosome;MF:structural constituent of chromatin;MF:DNA binding;MF:protein heterodimerization activity;
Solyc01g079620.3.ITAG3.2	MYBP	-1.42375	3.14909e-07	4.73	3.02	2.93	15.3	10.83	8.49	3.56	11.54	GO:0010597;GO:000097	BP:green leaf volatile biosynthetic process;MF:transcription regulatory region sequence-specific DNA binding;
Solyc01g080020.2.ITAG3.2	GIP2	2.06608	5.11975e-16	7.89	10.6	10.21	3.32	2.81	2.27	9.56667	2.8	GO:0006508;GO:000419	BP:proteolysis;MF:aspartic-type endopeptidase activity;
Solyc01g080070.3.ITAG3.2	HIP32	1.46072	3.35129e-08	30.02	17.34	21.08	8.89	7.54	12.88	22.8133	9.77	GO:004687	MF:metal ion binding;
Solyc01g080480.3.ITAG3.2	TRMH	-1.51097	0.00276282	0.57	0.4	1.06	3.18	3.06	1.01	0.676667	2.41667	GO:0006396;GO:0008173;GO:000372	BP:RNA processing;MF:RNA methyltransferase activity;MF:RNA binding;
Solyc01g080600.3.ITAG3.2	H3	1.03106	0.00290831	36.53	38.85	27.51	16.63	15.02	20.04	34.2967	17.23	GO:0005634;GO:0010369;GO:0000786;GO:0030527;GO:0003677;GO:004698	CC:nucleus;CC:chromocenter;CC:nucleosome;MF:structural constituent of chromatin;MF:DNA binding;MF:protein heterodimerization activity;
Solyc01g080900.3.ITAG3.2	KAO	2.1319	0.00203399	1.75	0.5	1.5	0.13	0.54	0.32	1.25	0.33	GO:0016125;GO:0016132;GO:0010268;GO:0005783;GO:0016021;GO:0004497;GO:0020037;GO:0016705;GO:0051777;GO:0005506;GO:001649	BP:sterol metabolic process;BP:brassinosteroid biosynthetic process;BP:brassinosteroid homeostasis;CC:endoplasmic reticulum;CC:integral component of membrane;MF:monooxygenase activity;MF:heme binding;MF:oxidoreductase activity, acting on paired donors, with incorporation or reduction of molecular oxygen;MF:ent-kaurenoate oxidase activity;MF:iron ion binding;MF:oxidoreductase activity;
Solyc01g081060.3.ITAG3.2	E2.4.1.207	-1.01354	8.39922e-05	77.16	57.28	73.73	222.94	195.93	86.75	69.39	168.54	GO:0042546;GO:0071555;GO:0010411;GO:0048046;GO:0016762;GO:000455	BP:cell wall biogenesis;BP:cell wall organization;BP:xyloglucan metabolic process;CC:apoplast;MF:xylogluca;MF:hydrolase activity, hydrolyzing O-glycosyl compounds;
Solyc01g081310.3.ITAG3.2	PP400	-1.30625	1.2577e-09	3.85	3.14	3.86	14.88	12.23	6.57	3.61667	11.2267	GO:000573	CC:mitochondrion;
Solyc01g086820.3.ITAG3.2	H3	1.03625	0.00117414	55.82	44.17	55.52	17.04	25.15	36.07	51.8367	26.0867	GO:0005634;GO:0010369;GO:0000786;GO:0030527;GO:0003677;GO:004698	CC:nucleus;CC:chromocenter;CC:nucleosome;MF:structural constituent of chromatin;MF:DNA binding;MF:protein heterodimerization activity;
Solyc01g086920.3.ITAG3.2	DR100	2.01363	0.00378635	90.85	25.4	23.45	12.94	8.31	18.47	46.5667	13.24	GO:0050832;GO:000588	BP:defense response to fungus;CC:plasma membrane;
Solyc01g086930.3.ITAG3.2	SF4, SUGP1	1.54357	3.55388e-08	4.21	3.57	2.86	1.35	1.19	1.84	3.54667	1.46	GO:0000724;GO:0006281;GO:0010792;GO:0010212;GO:0007276;GO:0035861;GO:0005634;GO:0000403;GO:0000406;GO:0070336;GO:0003684;GO:0003690;GO:000369	BP:double-strand break repair via homologous recombination;BP:DNA repair;BP:DNA double-strand break processing involved in repair via single-strand annealing;BP:response to ionizing radiation;BP:gamete generation;CC:site of double-strand break;CC:nucleus;MF:Y-form DNA binding;MF:double-strand/single-strand DNA junction binding;MF:flap-structured DNA binding;MF:damaged DNA binding;MF:double-strand…
Solyc01g087750.3.ITAG3.2	RER4	1.09012	2.63158e-06	243.16	328.03	294.59	143.55	133.46	206.39	288.593	161.133	GO:003196	CC:chloroplast membrane;
Solyc01g087800.2.ITAG3.2	SBT3	1.26337	3.14616e-21	46.41	44.7	50.82	28.81	21.16	22.4	47.31	24.1233	GO:0006508;GO:000425	BP:proteolysis;MF:serine-type endopeptidase activity;
Solyc01g087810.2.ITAG3.2	SBT3	1.06945	5.87347e-05	3.08	3.69	2.8	2.18	1.79	1.64	3.19	1.87	GO:0006508;GO:000425	BP:proteolysis;MF:serine-type endopeptidase activity;
Solyc01g088160.3.ITAG3.2	CKX	-1.54621	8.70287e-10	2.17	2.12	1.84	7.71	8.73	5.35	2.04333	7.26333	GO:0009690;GO:0016021;GO:0019139;GO:0071949;GO:001649	BP:cytokinin metabolic process;CC:integral component of membrane;MF:cytokinin dehydrogenase activity;MF:FAD binding;MF:oxidoreductase activity;
Solyc01g088250.3.ITAG3.2	IQD11	1.07264	5.73296e-07	32.4	16.61	28.63	14.64	14.97	14.37	25.88	14.66	------	------
Solyc01g089890.3.ITAG3.2	RABAC1, PRAF1	-1.04744	4.94556e-05	13.1	19.74	13.79	45.62	39.57	28.15	15.5433	37.78	GO:0016192;GO:0016021;GO:000578	BP:vesicle-mediated transport;CC:integral component of membrane;CC:endoplasmic reticulum;
Solyc01g090440.2.ITAG3.2	------	1.11453	0.00322821	3.81	2.25	1.68	1.13	1.25	1.83	2.58	1.40333	GO:001602	CC:integral component of membrane;
Solyc01g090970.3.ITAG3.2	LBP65	2.83589	9.04445e-09	46.34	58.76	44.05	5.42	2.88	13.76	49.7167	7.35333	------	------
Solyc01g091170.3.ITAG3.2	E3.5.3.1, rocF, arg	1.58436	0.000295143	12.52	2.88	10.07	3.62	3.92	2.91	8.49	3.48333	GO:0016813;GO:004687	MF:hydrolase activity, acting on carbon-nitroge;MF:metal ion binding;
Solyc01g091230.3.ITAG3.2	PEK10	1.40628	3.39877e-06	12.06	7.24	5.8	3.74	2.91	4.59	8.36667	3.74667	GO:0006468;GO:0098542;GO:0016021;GO:0005886;GO:0033612;GO:0004672;GO:000552	BP:protein phosphorylation;BP:defense response to other organism;CC:integral component of membrane;CC:plasma membrane;MF:receptor serine/threonine kinase binding;MF:protein kinase activity;MF:ATP binding;
Solyc01g091530.3.ITAG3.2	FLA10	1.61028	3.1964e-10	45.99	24.21	25.49	12.03	11.57	13.1	31.8967	12.2333	GO:004665	CC:anchored component of plasma membrane;
Solyc01g091840.3.ITAG3.2	SLC35B3, PAPST2	-1.06057	1.3334e-05	6.04	4.06	5.21	16.7	14.34	8.4	5.10333	13.1467	GO:0008643;GO:0016021;GO:001529	BP:carbohydrate transport;CC:integral component of membrane;MF:antiporter activity;
Solyc01g094610.3.ITAG3.2	ROGF3	1.32282	0.00282714	4.18	2.03	3.18	0.91	2.01	1.45	3.13	1.45667	GO:000508	MF:guanyl-nucleotide exchange factor activity;
Solyc01g094690.3.ITAG3.2	PIP	1.46945	1.75764e-07	72.63	44.11	67.4	16.08	31.95	29.37	61.38	25.8	GO:0009414;GO:0016021;GO:0005886;GO:0015250;GO:001526	BP:response to water deprivation;CC:integral component of membrane;CC:plasma membrane;MF:water channel activity;MF:channel activity;
Solyc01g094700.3.ITAG3.2	GPAT	1.20038	2.81681e-06	11.18	6.59	6.61	4.18	4.52	3.95	8.12667	4.21667	GO:0010143;GO:0016021;GO:0016020;GO:0016791;GO:0090447;GO:001674	BP:cutin biosynthetic process;CC:integral component of membrane;CC:membrane;MF:phosphatase activity;MF:glycerol-3-phosphate 2-O-acyltransferase activity;MF:transferase activity, transferring acyl groups;
Solyc01g095450.3.ITAG3.2	GDL61	1.78178	0.00806371	1.34	1.89	0.54	0.25	0.36	0.69	1.25667	0.433333	GO:001678	MF:hydrolase activity, acting on ester bonds;
Solyc01g095530.2.ITAG3.2	------	2.15269	1.93449e-09	23.79	21.79	42.38	5.59	6.86	9.21	29.32	7.22	------	------
Solyc01g095610.3.ITAG3.2	TBL25	1.42768	2.01622e-06	7.32	4.38	4.7	2.12	2.77	2.34	5.46667	2.41	GO:0005794;GO:0016021;GO:001641	CC:Golgi apparatus;CC:integral component of membrane;MF:O-acetyltransferase activity;
Solyc01g096040.3.ITAG3.2	APF2	1.10827	1.43451e-05	131.84	87.77	80.95	45.42	45.22	72.63	100.187	54.4233	GO:0006508;GO:0005576;GO:000419	BP:proteolysis;CC:extracellular region;MF:aspartic-type endopeptidase activity;
Solyc01g096260.3.ITAG3.2	TAC1	1.92359	3.10303e-05	32.5	9.39	24.52	3.94	11.68	4.59	22.1367	6.73667	GO:000176	BP:morphogenesis of a branching structure;
Solyc01g096320.3.ITAG3.2	HD-ZIP	-1.51952	1.43129e-07	13.28	7.28	19.68	46.32	52.7	37.62	13.4133	45.5467	GO:0045893;GO:0005634;GO:0043565;GO:000098	BP:positive regulation of transcription, DNA-templated;CC:nucleus;MF:sequence-specific DNA binding;MF:RNA polymerase II transcription factor activity, sequence-specific DNA binding;
Solyc01g096510.2.ITAG3.2	SIB1	-1.19842	0.000299874	5.92	10.88	10.58	31.98	26.05	16.05	9.12667	24.6933	GO:005109	BP:positive regulation of sequence-specific DNA binding transcription factor activity;
Solyc01g096880.3.ITAG3.2	PTR27	1.81853	0.000132709	5.58	2.17	7.12	1.25	2.73	1.08	4.95667	1.68667	GO:0006857;GO:0009753;GO:0006817;GO:0009611;GO:0050896;GO:0016021;GO:002285	BP:oligopeptide transport;BP:response to jasmonic acid;BP:phosphate ion transport;BP:response to wounding;BP:response to stimulus;CC:integral component of membrane;MF:transmembrane transporter activity;
Solyc01g097000.3.ITAG3.2	bglX	1.0996	4.65291e-08	26.68	18.03	18.05	11.16	10.64	13.17	20.92	11.6567	GO:0005975;GO:0009251;GO:0016021;GO:0005576;GO:0008422;GO:000455	BP:carbohydrate metabolic process;BP:glucan catabolic process;CC:integral component of membrane;CC:extracellular region;MF:beta-glucosidase activity;MF:hydrolase activity, hydrolyzing O-glycosyl compounds;
Solyc01g097070.3.ITAG3.2	TOP3A	1.50351	0.00685267	1.46	1.6	1.16	0.86	0.39	0.58	1.40667	0.61	GO:0008270;GO:0003676;GO:000367	MF:zinc ion binding;MF:nucleic acid binding;MF:DNA binding;
Solyc01g097240.3.ITAG3.2	PRP2	-1.52331	9.46617e-09	134.74	138.71	164.51	539.08	523.1	259.92	145.987	440.7	GO:0050832;GO:0042742;GO:0005576;GO:000454	BP:defense response to fungus;BP:defense response to bacterium;CC:extracellular region;MF:ribonuclease activity;
Solyc01g097280.2.ITAG3.2	WIN1	1.6224	2.47248e-06	28.61	16.32	12.69	7.49	7.47	6.65	19.2067	7.20333	GO:0050832;GO:0042742;GO:0004540;GO:000806	BP:defense response to fungus;BP:defense response to bacterium;MF:ribonuclease activity;MF:chitin binding;
Solyc01g098140.3.ITAG3.2	CXE1	-1.05873	0.00368584	1.35	1.34	1.51	4.67	4.28	1.89	1.4	3.61333	GO:001678	MF:hydrolase activity;
Solyc01g098420.2.ITAG3.2	CERK1	-1.82587	0.00671652	1.38	1.06	0.15	2.9	3.22	4.55	0.863333	3.55667	GO:0006468;GO:0045087;GO:0005886;GO:0016021;GO:0004674;GO:0019199;GO:000552	BP:protein phosphorylation;BP:innate immune response;CC:plasma membrane;CC:integral component of membrane;MF:protein serine/threonine kinase activity;MF:transmembrane receptor protein kinase activity;MF:ATP binding;
Solyc01g098740.3.ITAG3.2	PBL7	2.04741	9.55177e-20	22.15	14.59	13.82	4.98	4.33	5.29	16.8533	4.86667	GO:0006468;GO:0016021;GO:0004674;GO:000552	BP:protein phosphorylation;CC:integral component of membrane;MF:protein serine/threonine kinase activity;MF:ATP binding;
Solyc01g098820.3.ITAG3.2	RPT3	-1.00931	0.0041742	1	0.61	0.88	2.61	1.82	1.69	0.83	2.04	GO:001656	BP:protein ubiquitination;
Solyc01g098985.1.ITAG3.2	KIFC2_3	1.23248	0.00138045	2.37	1.72	2.81	0.66	1.57	1.24	2.3	1.15667	GO:0007017;GO:0007018;GO:0015630;GO:0005874;GO:0008017;GO:0005524;GO:000377	BP:microtubule-based process;BP:microtubule-based movement;CC:microtubule cytoskeleton;CC:microtubule;MF:microtubule binding;MF:ATP binding;MF:microtubule motor activity;
Solyc01g099030.3.ITAG3.2	AAE	1.11506	0.000570953	4.68	8.14	7.28	2.55	4.08	4.62	6.7	3.75	GO:0016042;GO:0005576;GO:001678	BP:lipid catabolic process;CC:extracellular region;MF:hydrolase activity, acting on ester bonds;
Solyc01g099120.3.ITAG3.2	AXR4	1.11799	6.67349e-05	3.57	3.61	4.32	2.03	1.92	2.44	3.83333	2.13	GO:0009733;GO:0009612;GO:0009926;GO:0005783;GO:0016021;GO:001678	BP:response to auxin;BP:response to mechanical stimulus;BP:auxin polar transport;CC:endoplasmic reticulum;CC:integral component of membrane;MF:hydrolase activity;
Solyc01g099410.3.ITAG3.2	H2A	1.0142	1.56967e-08	160.2	202.06	205.41	83.3	108.83	114.06	189.223	102.063	GO:0005634;GO:0000786;GO:0030527;GO:0046982;GO:000367	CC:nucleus;CC:nucleosome;MF:structural constituent of chromatin;MF:protein heterodimerization activity;MF:DNA binding;
Solyc01g099630.3.ITAG3.2	E2.4.1.207, XTH1	1.74761	1.47179e-07	18.25	6.5	14.26	4.2	5.1	4.33	13.0033	4.54333	GO:0042546;GO:0071555;GO:0010411;GO:0016021;GO:0048046;GO:0030247;GO:0016762;GO:000455	BP:cell wall biogenesis;BP:cell wall organization;BP:xyloglucan metabolic process;CC:integral component of membrane;CC:apoplast;MF:polysaccharide binding;MF:xylogluca;MF:hydrolase activity, hydrolyzing O-glycosyl compounds;
Solyc01g099650.3.ITAG3.2	FH11	1.86018	0.00241544	1.97	0.37	0.68	0.35	0.18	0.43	1.00667	0.32	GO:0045010;GO:0016021;GO:005101	BP:actin nucleation;CC:integral component of membrane;MF:actin filament binding;
Solyc01g100930.3.ITAG3.2	GDL2	1.14427	0.000171352	6.28	4.3	3.57	2.07	2.25	3.27	4.71667	2.53	GO:0016021;GO:001678	CC:integral component of membrane;MF:hydrolase activity, acting on ester bonds;
Solyc01g102330.3.ITAG3.2	CAES	1.60447	6.00984e-14	36.55	32.06	28.72	11	12.69	13.47	32.4433	12.3867	GO:001678	MF:hydrolase activity;
Solyc01g103100.3.ITAG3.2	PTALR	1.31658	1.45138e-08	40.61	58.14	46.57	21.3	21.63	27.54	48.44	23.49	GO:0006760;GO:0005829;GO:0016616;GO:001649	BP:folic acid-containing compound metabolic process;CC:cytosol;MF:oxidoreductase activity, acting on the CH-OH group of donors, NAD or NADP as acceptor;MF:oxidoreductase activity;
Solyc01g103590.3.ITAG3.2	GLYI4	1.70758	3.29336e-05	12.62	5.7	7.16	4.36	3.98	1.93	8.49333	3.42333	------	------
Solyc01g103750.3.ITAG3.2	hisG	1.12988	1.11666e-08	61.89	90.04	77.2	42.38	40.92	44.11	76.3767	42.47	GO:0000105;GO:0005737;GO:0000287;GO:000387	BP:histidine biosynthetic process;CC:cytoplasm;MF:magnesium ion binding;MF:ATP phosphoribosyltransferase activity;
Solyc01g104432.1.ITAG3.2	NUP98, ADAR2, NUP116	-1.01523	0.000113818	3.44	2.57	3.39	9.84	9.1	4.02	3.13333	7.65333	------	------
Solyc01g104950.3.ITAG3.2	XYL4	1.12393	4.78046e-12	138.59	98.67	88.83	66.02	54.03	60.81	108.697	60.2867	GO:0031222;GO:0045493;GO:0005576;GO:0046556;GO:000904	BP:arabinan catabolic process;BP:xylan catabolic process;CC:extracellular region;MF:alpha-L-arabinofuranosidase activity;MF:xylan 1,4-beta-xylosidase activity;
Solyc01g105030.3.ITAG3.2	LHCB6	1.73324	5.61963e-13	935.04	1131.66	961.08	270.61	306.85	480.57	1009.26	352.677	GO:0009768;GO:0009416;GO:0009765;GO:0009535;GO:0009522;GO:0009523;GO:0016021;GO:001616	BP:photosynthesis, light harvesting in photosystem I;BP:response to light stimulus;BP:photosynthesis, light harvesting;CC:chloroplast thylakoid membrane;CC:photosystem I;CC:photosystem II;CC:integral component of membrane;MF:chlorophyll binding;
Solyc01g105050.3.ITAG3.2	LHCB6	1.74872	3.91295e-42	192.86	177.63	151.62	66.08	62.32	61.25	174.037	63.2167	GO:0009768;GO:0009416;GO:0009765;GO:0009535;GO:0009522;GO:0009523;GO:0016021;GO:001616	BP:photosynthesis, light harvesting in photosystem I;BP:response to light stimulus;BP:photosynthesis, light harvesting;CC:chloroplast thylakoid membrane;CC:photosystem I;CC:photosystem II;CC:integral component of membrane;MF:chlorophyll binding;
Solyc01g105190.3.ITAG3.2	AOX1, AOX2	-1.40967	0.00631101	0.32	0.12	0.14	0.8	0.74	0.39	0.193333	0.643333	------	------
Solyc01g105630.3.ITAG3.2	CALM	-1.68101	2.86076e-05	3.23	2.31	2.49	12.21	13.39	5.1	2.67667	10.2333	GO:000550	MF:calcium ion binding;
Solyc01g105920.3.ITAG3.2	TPS5	1.67596	0.00229006	3.41	0.95	1.65	0.38	1.15	0.64	2.00333	0.723333	GO:0016102;GO:0010333;GO:000028	BP:diterpenoid biosynthetic process;MF:terpene synthase activity;MF:magnesium ion binding;
Solyc01g106460.3.ITAG3.2	BH025	-2.45302	0.00541563	0.02	0.09	0.3	1.59	1.17	0.22	0.136667	0.993333	GO:0006355;GO:0005634;GO:004698	BP:regulation of transcription, DNA-templated;CC:nucleus;MF:protein dimerization activity;
Solyc01g106500.3.ITAG3.2	RLK7	-1.15575	5.02675e-06	6.3	4.49	6.37	23.74	14.6	9.41	5.72	15.9167	GO:0006468;GO:0050832;GO:0098542;GO:0016021;GO:0005886;GO:0033612;GO:0004672;GO:0004674;GO:000552	BP:protein phosphorylation;BP:defense response to fungus;BP:defense response to other organism;CC:integral component of membrane;CC:plasma membrane;MF:receptor serine/threonine kinase binding;MF:protein kinase activity;MF:protein serine/threonine kinase activity;MF:ATP binding;
Solyc01g107190.3.ITAG3.2	LBD37	1.02357	3.21688e-05	13.63	17.84	11.95	10.8	8.72	6.64	14.4733	8.72	GO:001046	BP:regulation of gene expression;
Solyc01g107460.2.ITAG3.2	------	-2.12865	2.55903e-40	10.39	8.4	11.16	58.45	52.27	45.19	9.98333	51.97	------	------
Solyc01g107730.3.ITAG3.2	CYCD3	1.30411	0.00743138	4.27	2.59	1.27	1	1.49	1.37	2.71	1.28667	GO:0009744;GO:0048316;GO:0009735;GO:0000079;GO:0010444;GO:0000082;GO:0044772;GO:0007049;GO:0051301;GO:0005737;GO:0005634;GO:0000307;GO:001653	BP:response to sucrose;BP:seed development;BP:response to cytokinin;BP:regulation of cyclin-dependent protein serine/threonine kinase activity;BP:guard mother cell differentiation;BP:G1/S transition of mitotic cell cycle;BP:mitotic cell cycle phase transition;BP:cell cycle;BP:cell division;CC:cytoplasm;CC:nucleus;CC:cyclin-dependent protein kinase holoenzyme complex;MF:cyclin-dependent protein se…
Solyc01g107780.3.ITAG3.2	UFOG7	-1.08955	1.22948e-05	11.19	9.89	10.39	36.27	31.74	14.91	10.49	27.64	GO:0016758;GO:000819	MF:transferase activity, transferring hexosyl groups;MF:UDP-glycosyltransferase activity;
Solyc01g107890.3.ITAG3.2	FPP7	1.53289	6.48921e-08	9.45	4.8	7.57	2.24	3.5	3.17	7.27333	2.97	------	------
Solyc01g108020.3.ITAG3.2	trxA	1.10888	3.26955e-06	32.89	42.19	45.51	18.79	23.12	19.41	40.1967	20.44	GO:0043085;GO:0005737;GO:0016671;GO:0008047;GO:001649	BP:positive regulation of catalytic activity;CC:cytoplasm;MF:oxidoreductase activity, acting on a sulfur group of donors, disulfide as acceptor;MF:enzyme activator activity;MF:oxidoreductase activity;
Solyc01g108350.3.ITAG3.2	------	-2.80652	5.90903e-05	0.36	1	0.56	5.27	8.03	1.57	0.64	4.95667	GO:0016021;GO:000905	CC:integral component of membrane;MF:electron carrier activity;
Solyc01g108390.3.ITAG3.2	BGIA	1.44409	7.34302e-08	63.06	114.75	85.17	29.14	28.08	40.81	87.66	32.6767	GO:0009611;GO:000486	BP:response to wounding;MF:serine-type endopeptidase inhibitor activity;
Solyc01g108630.3.ITAG3.2	nirA	2.15121	6.98943e-26	86.9	88.64	66.13	19.29	20.96	25.31	80.5567	21.8533	GO:0051539;GO:0048307;GO:0051536;GO:0020037;GO:0046872;GO:001649	MF:4 iron, 4 sulfur cluster binding;MF:ferredoxin-nitrite reductase activity;MF:iron-sulfur cluster binding;MF:heme binding;MF:metal ion binding;MF:oxidoreductase activity;
Solyc01g108670.3.ITAG3.2	KIF15	1.15323	9.54609e-05	2.26	2.18	3.17	0.91	1.64	1.56	2.53667	1.37	GO:0007018;GO:0008017;GO:0003777;GO:000552	BP:microtubule-based movement;MF:microtubule binding;MF:microtubule motor activity;MF:ATP binding;
Solyc01g108790.2.ITAG3.2	HIBCH	-1.45568	0.00324396	1.17	0.51	1.28	4.73	3.51	1.87	0.986667	3.37	GO:0006574;GO:0009507;GO:000386	BP:valine catabolic process;CC:chloroplast;MF:3-hydroxyisobutyryl-CoA hydrolase activity;
Solyc01g108900.3.ITAG3.2	PLRX3	1.84977	0.00108441	1.14	0.88	0.89	0.26	0.18	0.51	0.97	0.316667	GO:009854	BP:defense response to other organism;
Solyc01g109100.2.ITAG3.2	------	1.03444	3.92295e-05	52.22	79.01	62.03	31.31	27.83	43.62	64.42	34.2533	------	------
Solyc01g109180.3.ITAG3.2	ACSL, fadD	2.09211	0.00189318	5.27	0.5	1.5	0.8	0.34	0.7	2.42333	0.613333	GO:0010143;GO:0010025;GO:0009698;GO:0005783;GO:0016020;GO:0016207;GO:0004467;GO:000552	BP:cutin biosynthetic process;BP:wax biosynthetic process;BP:phenylpropanoid metabolic process;CC:endoplasmic reticulum;CC:membrane;MF:4-coumarate-CoA ligase activity;MF:long-chain fatty acid-CoA ligase activity;MF:ATP binding;
Solyc01g109370.3.ITAG3.2	LCLAT1, AGPAT8	1.18578	1.53795e-08	11.95	9.99	9.54	5.31	5.14	6.29	10.4933	5.58	GO:0016024;GO:0016021;GO:0012505;GO:0003841;GO:001674	BP:CDP-diacylglycerol biosynthetic process;CC:integral component of membrane;CC:endomembrane system;MF:1-acylglycerol-3-phosphate O-acyltransferase activity;MF:transferase activity, transferring acyl groups;
Solyc01g109500.3.ITAG3.2	USPL1	1.48013	0.000591509	10.17	3.38	4.63	1.88	2.52	3.12	6.06	2.50667	------	------
Solyc01g109680.3.ITAG3.2	------	1.13696	0.000180157	5.82	6.51	6.88	4.02	3.95	2.52	6.40333	3.49667	------	------
Solyc01g109700.3.ITAG3.2	BH063	1.5112	1.73176e-21	37.93	33.93	36.79	14.34	13.79	17.35	36.2167	15.16	GO:0006355;GO:0005634;GO:0003700;GO:004698	BP:regulation of transcription, DNA-templated;CC:nucleus;MF:transcription factor activity, sequence-specific DNA binding;MF:protein dimerization activity;
Solyc01g109800.2.ITAG3.2	------	1.40694	0.000178199	4.25	2.82	5.24	1.85	2.06	1.6	4.10333	1.83667	GO:001602	CC:integral component of membrane;
Solyc01g110000.3.ITAG3.2	BGAL3	2.40334	1.58556e-29	22.96	29.46	34.59	7.04	5.89	7.18	29.0033	6.70333	GO:0005975;GO:0005773;GO:000456	BP:carbohydrate metabolic process;CC:vacuole;MF:beta-galactosidase activity;
Solyc01g111350.3.ITAG3.2	NFD4	1.44463	4.74933e-36	77.57	69.14	76.35	35.99	36.22	27.43	74.3533	33.2133	GO:0050896;GO:0006817;GO:0016020;GO:001602	BP:response to stimulus;BP:phosphate ion transport;CC:membrane;CC:integral component of membrane;
Solyc01g111570.3.ITAG3.2	STU	1.00686	1.60219e-07	34.84	19.76	22.34	16.22	14.03	15.72	25.6467	15.3233	GO:0006468;GO:0005886;GO:0016021;GO:0005524;GO:000467	BP:protein phosphorylation;CC:plasma membrane;CC:integral component of membrane;MF:ATP binding;MF:protein kinase activity;
Solyc01g111660.3.ITAG3.2	PIP	1.08063	4.10454e-11	142.86	100.93	105.36	62.81	61.92	69.75	116.383	64.8267	GO:0016021;GO:0005886;GO:0015250;GO:001526	CC:integral component of membrane;CC:plasma membrane;MF:water channel activity;MF:channel activity;
Solyc01g111840.3.ITAG3.2	ASPG1	1.53453	6.44133e-10	4.6	2.69	2.92	1.52	1.54	1.22	3.40333	1.42667	GO:0006817;GO:0006508;GO:0050896;GO:0016021;GO:0022857;GO:000419	BP:phosphate ion transport;BP:proteolysis;BP:response to stimulus;CC:integral component of membrane;MF:transmembrane transporter activity;MF:aspartic-type endopeptidase activity;
Solyc01g112190.3.ITAG3.2	NLP2	3.15412	1.02968e-37	12.34	12.76	12.59	1.47	2.46	1.24	12.5633	1.72333	GO:000370	MF:transcription factor activity, sequence-specific DNA binding;
Solyc01g112260.3.ITAG3.2	------	1.07309	0.000158689	48.73	33.94	39.67	17.83	17.6	29.12	40.78	21.5167	------	------
Solyc02g011990.1.ITAG3.2	psbA	-1.48857	3.05375e-05	6.12	6.07	3.5	20.85	20.21	10.78	5.23	17.28	GO:0009635;GO:0009772;GO:0009535;GO:0009523;GO:0016021;GO:0042170;GO:0009507;GO:0016682;GO:0016168;GO:0010242;GO:0045156;GO:0005506;GO:004687	BP:response to herbicide;BP:photosynthetic electron transport in photosystem II;CC:chloroplast thylakoid membrane;CC:photosystem II;CC:integral component of membrane;CC:plastid membrane;CC:chloroplast;MF:oxidoreductase activity, acting on diphenols and related substances as donors, oxygen as acceptor;MF:chlorophyll binding;MF:oxygen evolving activity;MF:electron transporter, transferring electron…
Solyc02g024070.3.ITAG3.2	HD-ZIP	1.0096	2.23145e-05	11.76	6.44	7.63	4.47	5.04	5.75	8.61	5.08667	GO:0030154;GO:0005634;GO:0003700;GO:0008289;GO:000367	BP:cell differentiation;CC:nucleus;MF:transcription factor activity, sequence-specific DNA binding;MF:lipid binding;MF:DNA binding;
Solyc02g030383.1.ITAG3.2	------	-1.23057	0.00671553	0.47	0.8	1.03	2.83	2.34	1.53	0.766667	2.23333	GO:0006468;GO:0048544;GO:0016021;GO:0030246;GO:0004674;GO:0004672;GO:0106310;GO:000552	BP:protein phosphorylation;BP:recognition of pollen;CC:integral component of membrane;MF:carbohydrate binding;MF:protein serine/threonine kinase activity;MF:protein kinase activity;MF:old GO;MF:ATP binding;
Solyc02g030480.3.ITAG3.2	CAD	2.07606	1.73752e-07	21.74	6.51	7.67	3.55	2.92	3.51	11.9733	3.32667	GO:0009809;GO:0071704;GO:0016616;GO:0045551;GO:0008270;GO:001649	BP:lignin biosynthetic process;BP:organic substance metabolic process;MF:oxidoreductase activity, acting on the CH-OH group of donors, NAD or NADP as acceptor;MF:cinnamyl-alcohol dehydrogenase activity;MF:zinc ion binding;MF:oxidoreductase activity;
Solyc02g031790.2.ITAG3.2	XA21	-1.57729	4.1928e-05	2.93	1.54	0.94	10.2	4.38	4.67	1.80333	6.41667	GO:0006468;GO:0050832;GO:0098542;GO:0016021;GO:0005886;GO:0004674;GO:0004672;GO:000552	BP:protein phosphorylation;BP:defense response to fungus;BP:defense response to other organism;CC:integral component of membrane;CC:plasma membrane;MF:protein serine/threonine kinase activity;MF:protein kinase activity;MF:ATP binding;
Solyc02g031990.1.ITAG3.2	VQ22	-1.78934	3.66931e-05	3.55	3.25	3.4	15.76	14.17	9.14	3.4	13.0233	------	------
Solyc02g036480.1.ITAG3.2	NHL6	-1.52479	4.08253e-07	16.11	16.03	17.52	70.5	69.2	28.47	16.5533	56.0567	GO:001602	CC:integral component of membrane;
Solyc02g061770.3.ITAG3.2	CHIB	-1.10822	0.00194525	6.45	6.56	5.96	20.25	20.54	7.94	6.32333	16.2433	GO:0005975;GO:0016998;GO:0000272;GO:0050832;GO:0006032;GO:0005615;GO:0016021;GO:0005576;GO:000456	BP:carbohydrate metabolic process;BP:cell wall macromolecule catabolic process;BP:polysaccharide catabolic process;BP:defense response to fungus;BP:chitin catabolic process;CC:extracellular space;CC:integral component of membrane;CC:extracellular region;MF:chitinase activity;
Solyc02g062390.3.ITAG3.2	------	-5.23383	0.000494188	0.31	0	0	2.21	10.61	0.49	0.103333	4.43667	GO:0009631;GO:0009737;GO:000941	BP:cold acclimation;BP:response to abscisic acid;BP:response to water deprivation;
Solyc02g062890.2.ITAG3.2	PLT6	-1.06584	0.00354646	4.21	2.98	4.84	17.13	9.52	4.79	4.01	10.48	GO:0050896;GO:0006817;GO:0016021;GO:0015144;GO:001529	BP:response to stimulus;BP:phosphate ion transport;CC:integral component of membrane;MF:carbohydrate transmembrane transporter activity;MF:symporter activity;
Solyc02g062960.3.ITAG3.2	HD-ZIP	-2.19008	1.40945e-05	2.09	1.06	0.74	8.05	4.65	7.3	1.29667	6.66667	GO:0045893;GO:0005634;GO:0043565;GO:0000981;GO:000367	BP:positive regulation of transcription, DNA-templated;CC:nucleus;MF:sequence-specific DNA binding;MF:RNA polymerase II transcription factor activity, sequence-specific DNA binding;MF:DNA binding;
Solyc02g063030.3.ITAG3.2	------	2.18707	7.63747e-13	6.13	3.54	4.92	1.48	1.19	1.19	4.86333	1.28667	------	------
Solyc02g063150.3.ITAG3.2	rbcS, cbbS	1.22904	3.7183e-10	8510.71	10669.3	8691.9	3797.66	4535.62	5468.42	9290.62	4600.57	GO:0009853;GO:0051607;GO:0019253;GO:0009506;GO:000950	BP:photorespiration;BP:defense response to virus;BP:reductive pentose-phosphate cycle;CC:plasmodesma;CC:chloroplast;
Solyc02g064830.3.ITAG3.2	GH3	-2.17678	0.000519195	0.25	0.09	0.1	1.22	0.89	0.39	0.146667	0.833333	GO:0005737;GO:001688	CC:cytoplasm;MF:acid-amino acid ligase activity;
Solyc02g065050.1.ITAG3.2	PCS1L	-1.38206	4.00789e-07	3.05	3.51	3.6	14.42	10.09	7.83	3.38667	10.78	GO:0006508;GO:000419	BP:proteolysis;MF:aspartic-type endopeptidase activity;
Solyc02g065170.3.ITAG3.2	FET3_5	1.68724	6.97895e-22	21.73	16.57	15.49	6.63	6.51	6.97	17.93	6.70333	GO:0005507;GO:001649	MF:copper ion binding;MF:oxidoreductase activity;
Solyc02g065400.3.ITAG3.2	psbO	1.01873	2.96201e-08	2010.64	2183.49	2050.18	1076.97	1185.44	1432.05	2081.44	1231.49	GO:0010207;GO:0042549;GO:0009535;GO:0009654;GO:001024	BP:photosystem II assembly;BP:photosystem II stabilization;CC:chloroplast thylakoid membrane;CC:photosystem II oxygen evolving complex;MF:oxygen evolving activity;
Solyc02g067730.2.ITAG3.2	REXO4	1.64545	0.00197791	1.3	1.99	2.19	0.96	0.61	0.59	1.82667	0.72	GO:0006364;GO:0005634;GO:0008408;GO:0004527;GO:000367	BP:rRNA processing;CC:nucleus;MF:3'-5' exonuclease activity;MF:exonuclease activity;MF:nucleic acid binding;
Solyc02g067790.3.ITAG3.2	NRT, narK, nrtP, nasA	-1.28818	1.26916e-06	5.93	4.4	3.71	12.03	11.99	16.17	4.68	13.3967	GO:0071249;GO:0050896;GO:0006817;GO:0042128;GO:0015706;GO:0005886;GO:0009705;GO:0016021;GO:001511	BP:cellular response to nitrate;BP:response to stimulus;BP:phosphate ion transport;BP:nitrate assimilation;BP:nitrate transport;CC:plasma membrane;CC:plant-type vacuole membrane;CC:integral component of membrane;MF:nitrate transmembrane transporter activity;
Solyc02g068680.1.ITAG3.2	------	-1.38013	0.000936639	1.42	2.43	1.45	7.7	6.38	3.04	1.76667	5.70667	GO:0016021;GO:004687	CC:integral component of membrane;MF:metal ion binding;
Solyc02g068830.2.ITAG3.2	FLS2	-1.32389	2.16048e-07	5.79	6.81	5.75	28.83	18.2	11.2	6.11667	19.41	GO:0009755;GO:0006468;GO:0050832;GO:0098542;GO:0016021;GO:0005886;GO:0004672;GO:000552	BP:hormone-mediated signaling pathway;BP:protein phosphorylation;BP:defense response to fungus;BP:defense response to other organism;CC:integral component of membrane;CC:plasma membrane;MF:protein kinase activity;MF:ATP binding;
Solyc02g068877.1.ITAG3.2	EXOL7	1.8852	0.00289247	4.92	1.54	2	0.6	1.34	0.69	2.82	0.876667	GO:0016021;GO:000561	CC:integral component of membrane;CC:extracellular space;
Solyc02g069110.3.ITAG3.2	CTSB	1.61815	2.27693e-06	15.39	6.07	11.43	3.19	5.08	4.21	10.9633	4.16	GO:0006508;GO:0050790;GO:000419	BP:proteolysis;BP:regulation of catalytic activity;MF:cysteine-type endopeptidase activity;
Solyc02g069450.3.ITAG3.2	psaF	1.1458	3.06924e-10	313.78	227	199.4	122.19	132.02	141.51	246.727	131.907	GO:0015979;GO:0009538;GO:0016021;GO:000954	BP:photosynthesis;CC:photosystem I reaction center;CC:integral component of membrane;CC:chloroplast thylakoid lumen;
Solyc02g069460.3.ITAG3.2	psaF	1.18771	7.32149e-16	2576.89	2592.72	2293.92	1214.14	1221.51	1415.54	2487.84	1283.73	GO:0015979;GO:0009538;GO:0016021;GO:000954	BP:photosynthesis;CC:photosystem I reaction center;CC:integral component of membrane;CC:chloroplast thylakoid lumen;
Solyc02g069600.3.ITAG3.2	CYP716A	-1.38335	0.00131508	0.67	0.44	0.56	2.37	2.19	0.87	0.556667	1.81	GO:0016125;GO:0016021;GO:0004497;GO:0020037;GO:0016705;GO:0005506;GO:001649	BP:sterol metabolic process;CC:integral component of membrane;MF:monooxygenase activity;MF:heme binding;MF:oxidoreductase activity, acting on paired donors, with incorporation or reduction of molecular oxygen;MF:iron ion binding;MF:oxidoreductase activity;
Solyc02g069960.3.ITAG3.2	NAC42	-1.73551	0.000112449	4.17	5.03	5.17	24.26	28.55	5.78	4.79	19.53	GO:0006355;GO:000367	BP:regulation of transcription, DNA-templated;MF:DNA binding;
Solyc02g070110.1.ITAG3.2	STOX	-3.38263	0.00268265	0.09	0.13	0.08	0.35	3.18	0.21	0.1	1.24667	GO:0071949;GO:001649	MF:FAD binding;MF:oxidoreductase activity;
Solyc02g070180.2.ITAG3.2	BBE28	3.26182	0.00249091	0.18	0.43	1.79	0.15	0.12	0.04	0.8	0.103333	GO:0071949;GO:001649	MF:FAD binding;MF:oxidoreductase activity;
Solyc02g070210.3.ITAG3.2	PATL4	1.12016	0.00343099	7.65	4.84	8.32	2	5.76	4.05	6.93667	3.93667	GO:0007049;GO:0051301;GO:0005737;GO:0016020;GO:000828	BP:cell cycle;BP:cell division;CC:cytoplasm;CC:membrane;MF:lipid binding;
Solyc02g070430.3.ITAG3.2	GA2ox	-2.77966	1.21951e-11	0.91	0.95	1.14	13.74	6.92	4.9	1	8.52	GO:0002238;GO:0009805;GO:0009416;GO:0045487;GO:0031418;GO:0052634;GO:0051213;GO:0016706;GO:004687	BP:response to molecule of fungal origin;BP:coumarin biosynthetic process;BP:response to light stimulus;BP:gibberellin catabolic process;MF:L-ascorbic acid binding;MF:C-19 gibberellin 2-beta-dioxygenase activity;MF:dioxygenase activity;MF:oxidoreductase activity, acting on paired donors, with incorporation or reduction of molecular oxygen, 2-oxoglutarate as one donor, and incorporation of one ato…
Solyc02g070935.1.ITAG3.2	LHCB1	3.90446	1.9234e-24	28.34	87.88	67.88	4.78	3.94	5.95	61.3667	4.89	GO:0009765;GO:0009535;GO:0009522;GO:0009523;GO:001616	BP:photosynthesis, light harvesting;CC:chloroplast thylakoid membrane;CC:photosystem I;CC:photosystem II;MF:chlorophyll binding;
Solyc02g070940.1.ITAG3.2	LHCB1	2.54146	4.41442e-08	3467.47	4043.26	3146.87	505.69	537.57	1083.12	3552.53	708.793	GO:0009768;GO:0009416;GO:0009535;GO:0009522;GO:0009523;GO:0016021;GO:0016168;GO:004687	BP:photosynthesis, light harvesting in photosystem I;BP:response to light stimulus;CC:chloroplast thylakoid membrane;CC:photosystem I;CC:photosystem II;CC:integral component of membrane;MF:chlorophyll binding;MF:metal ion binding;
Solyc02g070950.1.ITAG3.2	LHCB1	3.99989	3.42496e-14	1133.2	890.61	617.32	45.95	43.26	100.05	880.377	63.0867	GO:0009768;GO:0009416;GO:0009535;GO:0009522;GO:0009523;GO:0016021;GO:0016168;GO:004687	BP:photosynthesis, light harvesting in photosystem I;BP:response to light stimulus;CC:chloroplast thylakoid membrane;CC:photosystem I;CC:photosystem II;CC:integral component of membrane;MF:chlorophyll binding;MF:metal ion binding;
Solyc02g070970.1.ITAG3.2	LHCB1	4.20473	1.02505e-10	1266.2	2089.51	1544.72	72.37	56.55	170.71	1633.48	99.8767	GO:0009768;GO:0009416;GO:0009535;GO:0009522;GO:0009523;GO:0016021;GO:0016168;GO:004687	BP:photosynthesis, light harvesting in photosystem I;BP:response to light stimulus;CC:chloroplast thylakoid membrane;CC:photosystem I;CC:photosystem II;CC:integral component of membrane;MF:chlorophyll binding;MF:metal ion binding;
Solyc02g070980.1.ITAG3.2	LHCB1	4.89355	1.78458e-11	635.36	884.02	601.59	19.48	10.76	48.64	706.99	26.2933	GO:0009768;GO:0009416;GO:0009535;GO:0009522;GO:0009523;GO:0016021;GO:0016168;GO:004687	BP:photosynthesis, light harvesting in photosystem I;BP:response to light stimulus;CC:chloroplast thylakoid membrane;CC:photosystem I;CC:photosystem II;CC:integral component of membrane;MF:chlorophyll binding;MF:metal ion binding;
Solyc02g070990.1.ITAG3.2	LHCB1	4.43234	2.28671e-74	205.88	308.93	188.84	14.17	10.27	14.11	234.55	12.85	GO:0009768;GO:0009416;GO:0009535;GO:0009522;GO:0009523;GO:0016021;GO:0016168;GO:004687	BP:photosynthesis, light harvesting in photosystem I;BP:response to light stimulus;CC:chloroplast thylakoid membrane;CC:photosystem I;CC:photosystem II;CC:integral component of membrane;MF:chlorophyll binding;MF:metal ion binding;
Solyc02g071000.1.ITAG3.2	LHCB1	4.80271	4.19297e-97	302.13	323.68	269.98	9.77	10.41	16.95	298.597	12.3767	------	------
Solyc02g071010.1.ITAG3.2	LHCB1	3.14214	8.526e-63	2761.44	2563.71	2026.47	301.59	278.72	386.74	2450.54	322.35	GO:0009768;GO:0009416;GO:0009535;GO:0009522;GO:0009523;GO:0016021;GO:0016168;GO:004687	BP:photosynthesis, light harvesting in photosystem I;BP:response to light stimulus;CC:chloroplast thylakoid membrane;CC:photosystem I;CC:photosystem II;CC:integral component of membrane;MF:chlorophyll binding;MF:metal ion binding;
Solyc02g071020.3.ITAG3.2	LHCB1	1.86411	7.75786e-05	2207.4	3440.31	3152.29	672.01	780.34	1390.7	2933.33	947.683	GO:0009768;GO:0009416;GO:0009535;GO:0009522;GO:0009523;GO:0016021;GO:0016168;GO:004687	BP:photosynthesis, light harvesting in photosystem I;BP:response to light stimulus;CC:chloroplast thylakoid membrane;CC:photosystem I;CC:photosystem II;CC:integral component of membrane;MF:chlorophyll binding;MF:metal ion binding;
Solyc02g071130.3.ITAG3.2	WRK71	-1.71853	0.000682421	1.1	1.12	2.22	6.87	7.19	3.28	1.48	5.78	GO:0005634;GO:0003700;GO:004356	CC:nucleus;MF:transcription factor activity, sequence-specific DNA binding;MF:sequence-specific DNA binding;
Solyc02g071360.3.ITAG3.2	SRG1	-1.13026	0.00749676	0.86	0.54	0.53	2.27	2.17	0.78	0.643333	1.74	GO:1901576;GO:0016705;GO:005121	BP:organic substance biosynthetic process;MF:oxidoreductase activity, acting on paired donors, with incorporation or reduction of molecular oxygen;MF:dioxygenase activity;
Solyc02g071610.3.ITAG3.2	GDL82	1.43119	1.67464e-05	35.1	12.06	15.21	8.74	8.53	9.77	20.79	9.01333	GO:0016021;GO:0016298;GO:001678	CC:integral component of membrane;MF:lipase activity;MF:hydrolase activity, acting on ester bonds;
Solyc02g071700.3.ITAG3.2	GDL15	1.43116	8.03702e-07	51.28	17.8	37.21	18.21	14.59	13.82	35.43	15.54	GO:0016021;GO:001678	CC:integral component of membrane;MF:hydrolase activity, acting on ester bonds;
Solyc02g071770.3.ITAG3.2	OBP2A	-2.8107	0.00141576	0.27	0.02	0.65	1.93	4.1	1.83	0.313333	2.62	------	------
Solyc02g071970.1.ITAG3.2	------	-1.60092	4.00177e-05	5.89	6.58	7.41	30.3	25.92	11.93	6.62667	22.7167	GO:001602	CC:integral component of membrane;
Solyc02g072190.3.ITAG3.2	WRK65	-1.09032	0.00391606	1.59	1.9	3.01	7.19	6.49	3.35	2.16667	5.67667	GO:0005634;GO:0003700;GO:004356	CC:nucleus;MF:transcription factor activity, sequence-specific DNA binding;MF:sequence-specific DNA binding;
Solyc02g072447.1.ITAG3.2	FLS2	-1.05028	5.76694e-07	8.97	9.49	7.46	33.57	20.7	15.53	8.64	23.2667	GO:0006468;GO:0050832;GO:0016021;GO:0005886;GO:0004672;GO:000552	BP:protein phosphorylation;BP:defense response to fungus;CC:integral component of membrane;CC:plasma membrane;MF:protein kinase activity;MF:ATP binding;
Solyc02g076910.3.ITAG3.2	SAG12	-4.67822	0.00026345	0.06	0	0.23	8.61	0.85	0.18	0.0966667	3.21333	GO:0051603;GO:0006508;GO:0005615;GO:0005764;GO:0004197;GO:000823	BP:proteolysis involved in cellular protein catabolic process;BP:proteolysis;CC:extracellular space;CC:lysosome;MF:cysteine-type endopeptidase activity;MF:cysteine-type peptidase activity;
Solyc02g076920.3.ITAG3.2	BH030	-3.58424	6.40944e-08	0.07	0.05	0.13	2.09	1.3	0.46	0.0833333	1.28333	GO:0005634;GO:0003700;GO:004698	CC:nucleus;MF:transcription factor activity, sequence-specific DNA binding;MF:protein dimerization activity;
Solyc02g076980.4.ITAG3.2	RCR3	-1.37452	8.63377e-11	47.53	46.47	52.33	170.43	189.15	95.48	48.7767	151.687	GO:0006508;GO:000823	BP:proteolysis;MF:cysteine-type peptidase activity;
Solyc02g077040.4.ITAG3.2	SAG12	-1.47539	1.09091e-11	244.26	230.21	211.53	1103.48	741.69	468.92	228.667	771.363	GO:0051603;GO:0006508;GO:0005615;GO:0016021;GO:0005764;GO:0004197;GO:000823	BP:proteolysis involved in cellular protein catabolic process;BP:proteolysis;CC:extracellular space;CC:integral component of membrane;CC:lysosome;MF:cysteine-type endopeptidase activity;MF:cysteine-type peptidase activity;
Solyc02g077290.2.ITAG3.2	GLR29	-1.75254	0.00811296	0.24	0.05	0.12	0.96	0.49	0.25	0.136667	0.566667	GO:0016021;GO:0005886;GO:0038023;GO:001527	CC:integral component of membrane;CC:plasma membrane;MF:signaling receptor activity;MF:ligand-gated ion channel activity;
Solyc02g077330.3.ITAG3.2	GDL85	1.76973	0.00754334	15.02	1.46	3.78	2.87	1.11	2.86	6.75333	2.28	GO:001678	MF:hydrolase activity, acting on ester bonds;
Solyc02g077370.1.ITAG3.2	PTI5	-1.8998	1.35943e-05	6.2	4.41	7.8	28.26	29.82	14.67	6.13667	24.25	GO:0006952;GO:0009873;GO:0005634;GO:0003700;GO:000367	BP:defense response;BP:ethylene-activated signaling pathway;CC:nucleus;MF:transcription factor activity, sequence-specific DNA binding;MF:DNA binding;
Solyc02g077420.3.ITAG3.2	PLA1	1.67362	4.21723e-07	25.2	13.55	42.92	10.2	9.34	10.8	27.2233	10.1133	GO:0016042;GO:000897	BP:lipid catabolic process;MF:phosphatidylcholine 1-acylhydrolase activity;
Solyc02g077430.3.ITAG3.2	DSEL	1.29279	2.07267e-10	85.95	50.4	95.29	44.47	36.65	31.88	77.2133	37.6667	GO:0016042;GO:000897	BP:lipid catabolic process;MF:phosphatidylcholine 1-acylhydrolase activity;
Solyc02g077590.1.ITAG3.2	ATB52	1.32743	0.0063445	18.14	7	13.9	4.35	4.56	8.33	13.0133	5.74667	GO:0045893;GO:0005634;GO:0043565;GO:0000981;GO:000367	BP:positive regulation of transcription, DNA-templated;CC:nucleus;MF:sequence-specific DNA binding;MF:RNA polymerase II transcription factor activity, sequence-specific DNA binding;MF:DNA binding;
Solyc02g077920.3.ITAG3.2	SBP1	-1.11312	7.06468e-05	6.13	5.42	7.83	27.29	15.3	9.95	6.46	17.5133	GO:0009908;GO:0005634;GO:0003700;GO:0046872;GO:000367	BP:flower development;CC:nucleus;MF:transcription factor activity, sequence-specific DNA binding;MF:metal ion binding;MF:DNA binding;
Solyc02g078040.3.ITAG3.2	PEXLP	1.50139	0.000203295	11.76	7.29	14.73	2.37	5.54	5.79	11.26	4.56667	GO:007194	CC:cell periphery;
Solyc02g078400.3.ITAG3.2	allB	-1.58048	1.09492e-30	90.97	54.59	72.65	316.24	273.49	272.02	72.7367	287.25	GO:0000256;GO:0006995;GO:0010136;GO:0006145;GO:0005737;GO:0005783;GO:0050897;GO:0004038;GO:000827	BP:allantoin catabolic process;BP:cellular response to nitrogen starvation;BP:ureide catabolic process;BP:purine nucleobase catabolic process;CC:cytoplasm;CC:endoplasmic reticulum;MF:cobalt ion binding;MF:allantoinase activity;MF:zinc ion binding;
Solyc02g078720.3.ITAG3.2	------	1.03241	8.32607e-05	5.84	4.29	4.39	2.88	2.75	2.86	4.84	2.83	GO:001602	CC:integral component of membrane;
Solyc02g078760.1.ITAG3.2	------	1.80882	0.00045512	10.7	5.16	7.04	1.31	2.02	4.06	7.63333	2.46333	------	------
Solyc02g078850.1.ITAG3.2	------	1.52941	8.81923e-05	80.12	50.2	52.92	23.74	11.29	33.58	61.08	22.87	------	------
Solyc02g079310.2.ITAG3.2	SLC29A1_2_3, ENT1_2_3	-1.26761	1.55979e-10	14.64	8.06	10.3	39.94	31.18	25.21	11	32.11	GO:0016021;GO:000533	CC:integral component of membrane;MF:nucleoside transmembrane transporter activity;
Solyc02g079350.3.ITAG3.2	SLC29A1_2_3, ENT1_2_3	-1.81283	7.49123e-15	6.1	3.04	3.63	21.86	17.69	14.53	4.25667	18.0267	GO:0006817;GO:0050896;GO:0016021;GO:000533	BP:phosphate ion transport;BP:response to stimulus;CC:integral component of membrane;MF:nucleoside transmembrane transporter activity;
Solyc02g079370.3.ITAG3.2	CYCD6	2.42012	9.28964e-07	2.91	1.03	1.48	0.41	0.45	0.34	1.80667	0.4	GO:0044772;GO:0007049;GO:0000079;GO:0051301;GO:0005737;GO:0000307;GO:0005634;GO:001653	BP:mitotic cell cycle phase transition;BP:cell cycle;BP:regulation of cyclin-dependent protein serine/threonine kinase activity;BP:cell division;CC:cytoplasm;CC:cyclin-dependent protein kinase holoenzyme complex;CC:nucleus;MF:cyclin-dependent protein serine/threonine kinase regulator activity;
Solyc02g079440.2.ITAG3.2	BBE2	3.29031	3.64157e-09	6.57	1.42	4.45	0.77	0.35	0.41	4.14667	0.51	GO:0071949;GO:001649	MF:FAD binding;MF:oxidoreductase activity;
Solyc02g079533.1.ITAG3.2	SD113	-1.4256	0.000446708	0.64	0.56	0.56	2.36	2.36	1.11	0.586667	1.94333	GO:0006468;GO:0048544;GO:0016021;GO:0030246;GO:0004674;GO:0106310;GO:000552	BP:protein phosphorylation;BP:recognition of pollen;CC:integral component of membrane;MF:carbohydrate binding;MF:protein serine/threonine kinase activity;MF:old GO;MF:ATP binding;
Solyc02g079540.2.ITAG3.2	SD113	-2.08507	0.00109124	0.26	0.3	0.67	3.26	3.03	0.43	0.41	2.24	GO:0006468;GO:0048544;GO:0016021;GO:0030246;GO:0004674;GO:0106310;GO:000552	BP:protein phosphorylation;BP:recognition of pollen;CC:integral component of membrane;MF:carbohydrate binding;MF:protein serine/threonine kinase activity;MF:old GO;MF:ATP binding;
Solyc02g079790.3.ITAG3.2	------	2.72522	0.000468099	4.94	1.22	3.79	0.58	0.36	0.81	3.31667	0.583333	GO:001602	CC:integral component of membrane;
Solyc02g079950.3.ITAG3.2	psbQ	1.14032	2.84085e-07	1479.57	1724.09	1583.83	672.18	856.61	1066.3	1595.83	865.03	GO:0009767;GO:0015979;GO:0019898;GO:0009654;GO:0009507;GO:0005509;GO:004515	BP:photosynthetic electron transport chain;BP:photosynthesis;CC:extrinsic component of membrane;CC:photosystem II oxygen evolving complex;CC:chloroplast;MF:calcium ion binding;MF:electron transporter, transferring electrons within the cyclic electron transport pathway of photosynthesis activity;
Solyc02g080010.2.ITAG3.2	CRK20	-1.05586	3.76442e-08	31.98	28.32	19.95	89.25	60.87	55.63	26.75	68.5833	GO:0006468;GO:0016020;GO:0016021;GO:0005524;GO:000467	BP:protein phosphorylation;CC:membrane;CC:integral component of membrane;MF:ATP binding;MF:protein kinase activity;
Solyc02g080040.3.ITAG3.2	CRK10	-1.33993	2.96326e-06	1.37	1.75	1.79	6.49	5.97	3.44	1.63667	5.3	------	------
Solyc02g080110.3.ITAG3.2	------	-1.12722	0.000841525	2.35	1.35	1.48	5.65	5.06	3.01	1.72667	4.57333	GO:001602	CC:integral component of membrane;
Solyc02g080160.3.ITAG3.2	E2.4.1.207, XTH8	2.72659	0.00016937	2.09	0.76	0.95	0.38	0.18	0.14	1.26667	0.233333	GO:0042546;GO:0071555;GO:0010411;GO:0048046;GO:0016762;GO:000455	BP:cell wall biogenesis;BP:cell wall organization;BP:xyloglucan metabolic process;CC:apoplast;MF:xylogluca;MF:hydrolase activity, hydrolyzing O-glycosyl compounds;
Solyc02g080200.3.ITAG3.2	E3.1.1.11, PME18	6.22111	7.73554e-58	15.26	18.22	8.61	0.39	0.14	0.19	14.03	0.24	GO:0042545;GO:0045490;GO:0016021;GO:0005576;GO:0046910;GO:0030599;GO:0045330;GO:000485	BP:cell wall modification;BP:pectin catabolic process;CC:integral component of membrane;CC:extracellular region;MF:pectinesterase inhibitor activity;MF:pectinesterase activity;MF:aspartyl esterase activity;MF:enzyme inhibitor activity;
Solyc02g080210.3.ITAG3.2	E3.1.1.11, PME18	3.2961	0.000200973	0.08	0.17	0.11	0.03	0.02	0	0.12	0.0166667	GO:0042545;GO:0045490;GO:0016021;GO:0005576;GO:0046910;GO:0030599;GO:0045330;GO:000485	BP:cell wall modification;BP:pectin catabolic process;CC:integral component of membrane;CC:extracellular region;MF:pectinesterase inhibitor activity;MF:pectinesterase activity;MF:aspartyl esterase activity;MF:enzyme inhibitor activity;
Solyc02g080220.3.ITAG3.2	E3.1.1.11, PME18	1.13286	0.00173952	9	4.69	3.92	4.71	2.23	2.85	5.87	3.26333	GO:0042545;GO:0045490;GO:0016021;GO:0005576;GO:0046910;GO:0030599;GO:0045330;GO:000485	BP:cell wall modification;BP:pectin catabolic process;CC:integral component of membrane;CC:extracellular region;MF:pectinesterase inhibitor activity;MF:pectinesterase activity;MF:aspartyl esterase activity;MF:enzyme inhibitor activity;
Solyc02g080310.2.ITAG3.2	bglB	1.26811	5.75521e-07	11.4	6.8	6.73	4.89	3.56	4.09	8.31	4.18	------	------
Solyc02g081270.3.ITAG3.2	NAC54	1.28526	0.00593795	2.88	1.38	0.95	0.56	0.69	0.67	1.73667	0.64	GO:0006355;GO:0016021;GO:000367	BP:regulation of transcription, DNA-templated;CC:integral component of membrane;MF:DNA binding;
Solyc02g081440.3.ITAG3.2	Y1710	1.37242	0.000208484	1.57	1.81	2.08	0.7	0.83	1	1.82	0.843333	------	------
Solyc02g081730.3.ITAG3.2	3BETAHSDD	1.07888	0.000146389	33.2	25.98	13.23	13.53	15.13	12.6	24.1367	13.7533	GO:0006694;GO:0016021;GO:0003854;GO:001661	BP:steroid biosynthetic process;CC:integral component of membrane;MF:3-beta-hydroxy-delta5-steroid dehydrogenase activity;MF:oxidoreductase activity, acting on the CH-OH group of donors, NAD or NADP as acceptor;
Solyc02g081770.1.ITAG3.2	E2.3.1.133, HCT	1.44491	0.00181549	6.92	2.54	2.64	2.16	1.29	1.8	4.03333	1.75	------	------
Solyc02g081980.3.ITAG3.2	APY	2.61794	1.01505e-09	15.72	4.98	5.04	1.49	1.88	1.5	8.58	1.62333	GO:0009134;GO:0016021;GO:0016020;GO:0016787;GO:0017110;GO:000552	BP:nucleoside diphosphate catabolic process;CC:integral component of membrane;CC:membrane;MF:hydrolase activity;MF:nucleoside-diphosphatase activity;MF:ATP binding;
Solyc02g082260.3.ITAG3.2	HMGCR	1.6155	5.84174e-07	10.63	7.19	3.43	2.7	2.91	2.74	7.08333	2.78333	GO:0016126;GO:0015936;GO:0008299;GO:0005778;GO:0016021;GO:0005789;GO:000442	BP:sterol biosynthetic process;BP:coenzyme A metabolic process;BP:isoprenoid biosynthetic process;CC:peroxisomal membrane;CC:integral component of membrane;CC:endoplasmic reticulum membrane;MF:hydroxymethylglutaryl-CoA reductas;
Solyc02g082410.3.ITAG3.2	MSSP2	1.06529	0.000393119	3.2	2.37	4.79	2.16	1.7	2.04	3.45333	1.96667	GO:0006817;GO:0055085;GO:0050896;GO:0016021;GO:0016020;GO:002285	BP:phosphate ion transport;BP:transmembrane transport;BP:response to stimulus;CC:integral component of membrane;CC:membrane;MF:transmembrane transporter activity;
Solyc02g082740.1.ITAG3.2	DIR19	-1.00866	0.000154254	24.07	17.95	17.15	48.56	51.19	33.5	19.7233	44.4167	GO:0009699;GO:004804	BP:phenylpropanoid biosynthetic process;CC:apoplast;
Solyc02g082920.3.ITAG3.2	CHIB	-1.4017	1.29423e-07	219.36	189.09	130.63	669.38	720.36	317.06	179.693	568.933	GO:0006952;GO:0005975;GO:0016998;GO:0000272;GO:0050832;GO:0006032;GO:0005615;GO:0005576;GO:000456	BP:defense response;BP:carbohydrate metabolic process;BP:cell wall macromolecule catabolic process;BP:polysaccharide catabolic process;BP:defense response to fungus;BP:chitin catabolic process;CC:extracellular space;CC:extracellular region;MF:chitinase activity;
Solyc02g083640.3.ITAG3.2	MS5L2	1.41849	0.000881886	1.64	1.44	1.74	0.8	0.56	0.83	1.60667	0.73	GO:000563	CC:nucleus;
Solyc02g084280.3.ITAG3.2	NUP98, ADAR2, NUP116	-1.39373	5.75037e-07	1.08	0.58	1.07	4.13	2.9	1.93	0.91	2.98667	GO:0015031;GO:0051028;GO:0005643;GO:001705	BP:protein transport;BP:mRNA transport;CC:nuclear pore;MF:structural constituent of nuclear pore;
Solyc02g084970.3.ITAG3.2	LPPE2	-1.32018	0.000604738	1.54	1.27	1.94	6.96	5.07	2.63	1.58333	4.88667	GO:0006487;GO:0008610;GO:0043231;GO:0016021;GO:0030176;GO:004787	BP:protein N-linked glycosylation;BP:lipid biosynthetic process;CC:intracellular membrane-bounded organelle;CC:integral component of membrane;CC:integral component of endoplasmic reticulum membrane;MF:dolichyldiphosphatase activity;
Solyc02g084980.3.ITAG3.2	GOLS	-1.70649	6.16201e-06	2.49	0.84	2.05	10.89	6.14	4.5	1.79333	7.17667	GO:0006012;GO:0005737;GO:0047216;GO:0046872;GO:001675	BP:galactose metabolic process;CC:cytoplasm;MF:inositol 3-alpha-galactosyltransferase activity;MF:metal ion binding;MF:transferase activity, transferring glycosyl groups;
Solyc02g085150.3.ITAG3.2	RADL6	-2.22429	1.89186e-06	1.41	2.84	2.52	3.08	4.17	13.05	2.25667	6.76667	GO:0010597;GO:0003700;GO:000097	BP:green leaf volatile biosynthetic process;MF:transcription factor activity, sequence-specific DNA binding;MF:transcription regulatory region sequence-specific DNA binding;
Solyc02g085880.2.ITAG3.2	CYP735A	-2.10516	1.49387e-05	0.69	1.04	1.51	8.53	6.63	2.3	1.08	5.82	GO:0016021;GO:0005506;GO:0016705;GO:0004497;GO:002003	CC:integral component of membrane;MF:iron ion binding;MF:oxidoreductase activity, acting on paired donors, with incorporation or reduction of molecular oxygen;MF:monooxygenase activity;MF:heme binding;
Solyc02g085930.3.ITAG3.2	E1.11.1.7	1.13771	0.00697845	2.07	2.14	1.37	1.17	1.13	0.78	1.86	1.02667	GO:0042744;GO:0006979;GO:0009505;GO:0005576;GO:0020037;GO:0140825;GO:0004601;GO:004687	BP:hydrogen peroxide catabolic process;BP:response to oxidative stress;CC:plant-type cell wall;CC:extracellular region;MF:heme binding;MF:old GO;MF:peroxidase activity;MF:metal ion binding;
Solyc02g085950.3.ITAG3.2	rbcS, cbbS	1.22172	1.38829e-08	43426.4	45306.3	37907.4	16440.5	19191	27210	42213.4	20947.2	GO:0009853;GO:0051607;GO:0019253;GO:0009506;GO:000950	BP:photorespiration;BP:defense response to virus;BP:reductive pentose-phosphate cycle;CC:plasmodesma;CC:chloroplast;
Solyc02g086270.3.ITAG3.2	LRL14	-1.04437	2.2203e-05	2.56	2.68	3.51	9.28	8	4.65	2.91667	7.31	GO:0006468;GO:0016021;GO:0030247;GO:0005524;GO:000467	BP:protein phosphorylation;CC:integral component of membrane;MF:polysaccharide binding;MF:ATP binding;MF:protein kinase activity;
Solyc02g086650.3.ITAG3.2	SLC35E1	1.7635	0.00573815	25.12	17.45	5.03	6.18	7.09	3.87	15.8667	5.71333	GO:0031969;GO:0005794;GO:0016021;GO:0015297;GO:0015120;GO:001560	CC:chloroplast membrane;CC:Golgi apparatus;CC:integral component of membrane;MF:antiporter activity;MF:phosphoglycerate transmembrane transporter activity;MF:organophosphate ester transmembrane transporter activity;
Solyc02g086700.3.ITAG3.2	E13G	-1.35014	7.25004e-08	24.76	20.67	23.24	76.85	95.57	39.71	22.89	70.71	GO:0006952;GO:0005975;GO:0046658;GO:000455	BP:defense response;BP:carbohydrate metabolic process;CC:anchored component of plasma membrane;MF:hydrolase activity, hydrolyzing O-glycosyl compounds;
Solyc02g086740.1.ITAG3.2	RP-L7, MRPL12, rplL	1.0198	0.000654601	221.76	365.52	326.93	100.42	153.1	246.06	304.737	166.527	GO:0006412;GO:0005840;GO:1990904;GO:0003735;GO:000372	BP:translation;CC:ribosome;CC:ribonucleoprotein complex;MF:structural constituent of ribosome;MF:mRNA binding;
Solyc02g086820.3.ITAG3.2	cynT, can	1.45269	0.0053876	1104.06	1138.15	823.6	323.1	299.38	689.51	1021.94	437.33	GO:0015976;GO:0004089;GO:000827	BP:carbon utilization;MF:carbonate dehydratase activity;MF:zinc ion binding;
Solyc02g086840.3.ITAG3.2	KLCR2	1.37235	4.17623e-08	10	5.84	6.55	3.69	2.63	4.05	7.46333	3.45667	GO:0009860;GO:0031347;GO:005502	BP:pollen tube growth;BP:regulation of defense response;CC:cortical microtubule;
Solyc02g086850.2.ITAG3.2	REXO4	3.09081	4.4339e-06	0.56	1.19	0.68	0.2	0.12	0.04	0.81	0.12	GO:0006364;GO:0005634;GO:0008408;GO:0004527;GO:000367	BP:rRNA processing;CC:nucleus;MF:3'-5' exonuclease activity;MF:exonuclease activity;MF:nucleic acid binding;
Solyc02g086910.3.ITAG3.2	CYP38	1.42855	4.05115e-25	103.54	111.19	100.59	51.59	44.5	47.33	105.107	47.8067	GO:0000413;GO:0009579;GO:000375	BP:protein peptidyl-prolyl isomerization;CC:thylakoid;MF:peptidyl-prolyl cis-trans isomerase activity;
Solyc02g087110.3.ITAG3.2	DOX	-1.00053	6.09785e-05	6.91	5.84	9.29	24.86	18.52	11.32	7.34667	18.2333	GO:0006979;GO:0051213;GO:0016702;GO:0004601;GO:002003	BP:response to oxidative stress;MF:dioxygenase activity;MF:oxidoreductase activity, acting on single donors with incorporation of molecular oxygen, incorporation of two atoms of oxygen;MF:peroxidase activity;MF:heme binding;
Solyc02g087540.2.ITAG3.2	BCS1	-1.5662	0.00781228	0.72	0.29	0.41	2.91	1.78	0.55	0.473333	1.74667	GO:0006950;GO:0016021;GO:0016887;GO:000552	BP:response to stress;CC:integral component of membrane;MF:ATPase activity;MF:ATP binding;
Solyc02g087880.3.ITAG3.2	TUBA	1.07618	0.000470002	10	6.31	8.02	2.85	6.71	4.18	8.11	4.58	GO:0000278;GO:0007017;GO:0000226;GO:0005737;GO:0005874;GO:0005200;GO:000552	BP:mitotic cell cycle;BP:microtubule-based process;BP:microtubule cytoskeleton organization;CC:cytoplasm;CC:microtubule;MF:structural constituent of cytoskeleton;MF:GTP binding;
Solyc02g087890.3.ITAG3.2	TUBA	-2.31208	0.000152902	0.65	0.37	0.34	3.83	3.49	0.86	0.453333	2.72667	GO:0000278;GO:0007017;GO:0000226;GO:0005737;GO:0005874;GO:0005200;GO:000552	BP:mitotic cell cycle;BP:microtubule-based process;BP:microtubule cytoskeleton organization;CC:cytoplasm;CC:microtubule;MF:structural constituent of cytoskeleton;MF:GTP binding;
Solyc02g088090.1.ITAG3.2	CALM	-1.39113	0.000195945	16.27	7.06	12.25	45.51	35.34	22.78	11.86	34.5433	GO:0016021;GO:000550	CC:integral component of membrane;MF:calcium ion binding;
Solyc02g088100.3.ITAG3.2	EXP10	1.00014	4.26578e-05	38.25	18.38	20.33	15.25	16.41	14.02	25.6533	15.2267	GO:0009664;GO:0009653;GO:0016020;GO:000557	BP:plant-type cell wall organization;BP:anatomical structure morphogenesis;CC:membrane;CC:extracellular region;
Solyc02g088180.3.ITAG3.2	NC10	-1.73309	6.33628e-06	2.79	0.79	1.11	7.71	6.75	4.25	1.56333	6.23667	GO:0006355;GO:000367	BP:regulation of transcription, DNA-templated;MF:DNA binding;
Solyc02g088517.1.ITAG3.2	CGT	-1.00724	0.00584229	1.86	2.21	1.56	4.18	5.44	3.73	1.87667	4.45	GO:0016758;GO:000819	MF:transferase activity, transferring hexosyl groups;MF:UDP-glycosyltransferase activity;
Solyc02g088830.3.ITAG3.2	------	1.62478	0.00417134	5.79	4.4	6.35	0.92	2.72	2.3	5.51333	1.98	------	------
Solyc02g089050.3.ITAG3.2	LNG1	1.21904	0.000352884	5.41	1.86	3.55	1.56	2.3	1.65	3.60667	1.83667	GO:005151	BP:regulation of monopolar cell growth;
Solyc02g089160.3.ITAG3.2	CYP85A1, BR6OX1	-1.18125	0.00220392	2.17	1.02	1.85	6.36	5.45	2.27	1.68	4.69333	GO:0010268;GO:0016132;GO:0016125;GO:0016021;GO:0004497;GO:0020037;GO:0016705;GO:0005506;GO:001649	BP:brassinosteroid homeostasis;BP:brassinosteroid biosynthetic process;BP:sterol metabolic process;CC:integral component of membrane;MF:monooxygenase activity;MF:heme binding;MF:oxidoreductase activity, acting on paired donors, with incorporation or reduction of molecular oxygen;MF:iron ion binding;MF:oxidoreductase activity;
Solyc02g089250.3.ITAG3.2	------	1.60096	0.000100309	19.06	5.23	7.79	5.03	2.65	4.76	10.6933	4.14667	------	------
Solyc02g089350.3.ITAG3.2	GAST1	3.48476	1.38771e-29	161.97	74.83	114.38	9.74	10.12	14.93	117.06	11.5967	GO:000557	CC:extracellular region;
Solyc02g089770.3.ITAG3.2	SNL6	-2.95434	2.38635e-07	0.36	0.17	0.4	4.1	3.41	1.37	0.31	2.96	GO:0006694;GO:0003854;GO:001661	BP:steroid biosynthetic process;MF:3-beta-hydroxy-delta5-steroid dehydrogenase activity;MF:oxidoreductase activity, acting on the CH-OH group of donors, NAD or NADP as acceptor;
Solyc02g090505.1.ITAG3.2	SOQ1	-2.71407	0.00469573	0.1	0	0.1	0.86	0.57	0.17	0.0666667	0.533333	GO:0005634;GO:000367	CC:nucleus;MF:DNA binding;
Solyc02g090540.3.ITAG3.2	KDSR	2.1106	0.000251518	2.04	2.77	3	0.3	0.74	1.06	2.60333	0.7	------	------
Solyc02g090930.3.ITAG3.2	OBL1	1.70183	0.00428671	7.23	0.78	7.23	1.74	2.3	1.43	5.08	1.82333	GO:0006629;GO:000480	BP:lipid metabolic process;MF:triglyceride lipase activity;
Solyc02g090990.1.ITAG3.2	M3K20	-1.7167	1.58743e-07	10.46	7.37	3.91	23.48	29.57	30.63	7.24667	27.8933	GO:0006468;GO:0007165;GO:0004674;GO:0005524;GO:000467	BP:protein phosphorylation;BP:signal transduction;MF:protein serine/threonine kinase activity;MF:ATP binding;MF:protein kinase activity;
Solyc02g091000.3.ITAG3.2	------	-1.00824	5.1092e-06	3.9	3.68	4.88	9.97	10.97	9.29	4.15333	10.0767	GO:001602	CC:integral component of membrane;
Solyc02g091525.1.ITAG3.2	PTST	1.05339	2.0685e-05	11.11	13.28	13.67	8.89	6.37	7.75	12.6867	7.67	GO:000950	CC:chloroplast;
Solyc02g091690.3.ITAG3.2	BH093	2.69127	0.0061208	1.66	0.23	1.01	0.07	0.27	0.17	0.966667	0.17	GO:0006355;GO:0005634;GO:0003700;GO:0043565;GO:004698	BP:regulation of transcription, DNA-templated;CC:nucleus;MF:transcription factor activity, sequence-specific DNA binding;MF:sequence-specific DNA binding;MF:protein dimerization activity;
Solyc02g091920.3.ITAG3.2	E2.4.1.207, XTH7	1.57296	2.42024e-06	24.83	12.86	12.7	4.71	6.06	8.88	16.7967	6.55	GO:0042546;GO:0071555;GO:0010411;GO:0048046;GO:0016762;GO:000455	BP:cell wall biogenesis;BP:cell wall organization;BP:xyloglucan metabolic process;CC:apoplast;MF:xylogluca;MF:hydrolase activity, hydrolyzing O-glycosyl compounds;
Solyc02g092550.3.ITAG3.2	LBD37	1.59423	0.000316971	2.95	6.14	3.51	1.73	1.82	1.5	4.2	1.68333	GO:001046	BP:regulation of gene expression;
Solyc02g092860.3.ITAG3.2	CYP81E	-1.0892	0.000148335	1.46	1.36	1.92	4.25	5.31	2.85	1.58	4.13667	GO:0016021;GO:0016020;GO:0004497;GO:0016705;GO:0020037;GO:0016709;GO:000550	CC:integral component of membrane;CC:membrane;MF:monooxygenase activity;MF:oxidoreductase activity, acting on paired donors, with incorporation or reduction of molecular oxygen;MF:heme binding;MF:oxidoreductase activity, acting on paired donors, with incorporation or reduction of molecular oxygen, NA;MF:iron ion binding;
Solyc02g093580.3.ITAG3.2	pel	-1.19022	6.25621e-05	4.6	3.85	7.74	14.78	18.71	11.09	5.39667	14.86	GO:0045490;GO:0005576;GO:0030570;GO:004687	BP:pectin catabolic process;CC:extracellular region;MF:pectate lyase activity;MF:metal ion binding;
Solyc03g005020.3.ITAG3.2	LIPA	1.61019	0.00195702	3.63	2.36	5.5	0.58	1.9	1.87	3.83	1.45	GO:0016042;GO:001678	BP:lipid catabolic process;MF:hydrolase activity, acting on ester bonds;
Solyc03g005320.3.ITAG3.2	KCS	1.65004	0.000215288	6.85	2.3	2.51	1.36	1.45	1.53	3.88667	1.44667	GO:0006633;GO:0016021;GO:010275	BP:fatty acid biosynthetic process;CC:integral component of membrane;MF:very-long-chain 3-ketoacyl-CoA synthase activity;
Solyc03g005620.3.ITAG3.2	KN10A	1.3159	0.000736626	1.63	1.1	1.32	0.48	0.7	0.75	1.35	0.643333	GO:0007018;GO:0005871;GO:0005874;GO:0008017;GO:0005524;GO:0016887;GO:000377	BP:microtubule-based movement;CC:kinesin complex;CC:microtubule;MF:microtubule binding;MF:ATP binding;MF:ATPase activity;MF:microtubule motor activity;
Solyc03g005770.3.ITAG3.2	LHCB1	1.80124	1.63032e-33	3590.88	4130.75	3678.17	1163.66	1268.46	1372.4	3799.93	1268.17	GO:0009768;GO:0009416;GO:0009765;GO:0009535;GO:0009522;GO:0009523;GO:0016021;GO:0016168;GO:004687	BP:photosynthesis, light harvesting in photosystem I;BP:response to light stimulus;BP:photosynthesis, light harvesting;CC:chloroplast thylakoid membrane;CC:photosystem I;CC:photosystem II;CC:integral component of membrane;MF:chlorophyll binding;MF:metal ion binding;
Solyc03g005780.3.ITAG3.2	LHCB1	3.42439	1.95571e-43	2072.65	2078.28	1539.54	152.19	180.53	279.11	1896.82	203.943	GO:0009768;GO:0009416;GO:0009535;GO:0009522;GO:0009523;GO:0016021;GO:0016168;GO:004687	BP:photosynthesis, light harvesting in photosystem I;BP:response to light stimulus;CC:chloroplast thylakoid membrane;CC:photosystem I;CC:photosystem II;CC:integral component of membrane;MF:chlorophyll binding;MF:metal ion binding;
Solyc03g005980.3.ITAG3.2	NIP	-1.66908	0.00411729	1.33	0.79	1.17	4.84	7.02	0.98	1.09667	4.28	GO:0016021;GO:001526	CC:integral component of membrane;MF:channel activity;
Solyc03g006550.3.ITAG3.2	TPS04, GES	1.49709	0.0030134	50.13	20.41	53.16	25.85	9.92	17.37	41.2333	17.7133	GO:0016102;GO:0010333;GO:000028	BP:diterpenoid biosynthetic process;MF:terpene synthase activity;MF:magnesium ion binding;
Solyc03g006610.3.ITAG3.2	SMAP	-1.09655	4.14658e-08	3.91	3.82	3.9	11.81	10.14	8.35	3.87667	10.1	GO:000509	MF:GTPase activator activity;
Solyc03g007380.2.ITAG3.2	WRK41	-1.17015	0.00109817	2.59	3	1.47	7.8	6.28	5.15	2.35333	6.41	GO:0005634;GO:0003700;GO:0043565;GO:000097	CC:nucleus;MF:transcription factor activity, sequence-specific DNA binding;MF:sequence-specific DNA binding;MF:transcription regulatory region sequence-specific DNA binding;
Solyc03g007970.2.ITAG3.2	MURC	1.01867	0.00547528	2.05	1.48	1.39	0.78	1	1.14	1.64	0.973333	GO:0009058;GO:0005737;GO:0008763;GO:000552	BP:biosynthetic process;CC:cytoplasm;MF:UDP-N-acetylmuramate-L-alanine ligase activity;MF:ATP binding;
Solyc03g013340.3.ITAG3.2	NIP	2.41663	0.000296702	4.42	1.34	1.86	0.7	0.36	0.62	2.54	0.56	GO:0016021;GO:001526	CC:integral component of membrane;MF:channel activity;
Solyc03g013440.3.ITAG3.2	SLC32A, VGAT	-1.52775	3.47825e-05	5.67	1.84	2.09	14.35	12.11	6.59	3.2	11.0167	GO:0006865;GO:0003333;GO:0016020;GO:0016021;GO:001517	BP:amino acid transport;BP:amino acid transmembrane transport;CC:membrane;CC:integral component of membrane;MF:amino acid transmembrane transporter activity;
Solyc03g019790.3.ITAG3.2	E3.2.1.22B, galA, rafA	1.88318	4.11808e-05	8.75	2.27	3.54	1.9	1.41	1.36	4.85333	1.55667	GO:0005975;GO:0009505;GO:005269	BP:carbohydrate metabolic process;CC:plant-type cell wall;MF:raffinose alpha-galactosidase activity;
Solyc03g019890.3.ITAG3.2	BGAL3	1.89624	3.46387e-15	9.9	8.02	6.49	2.46	2.05	3.13	8.13667	2.54667	GO:0005975;GO:0005773;GO:0004565;GO:003024	BP:carbohydrate metabolic process;CC:vacuole;MF:beta-galactosidase activity;MF:carbohydrate binding;
Solyc03g020030.3.ITAG3.2	IP21	2.18239	9.43638e-05	27.79	6.64	6.06	4.62	3.42	2.28	13.4967	3.44	GO:0016021;GO:000486	CC:integral component of membrane;MF:serine-type endopeptidase inhibitor activity;
Solyc03g025350.3.ITAG3.2	LSI	-1.49049	0.000376545	1.13	1.2	1.36	6.05	5.33	1.67	1.23	4.35	GO:0055085;GO:001602	BP:transmembrane transport;CC:integral component of membrane;
Solyc03g025370.3.ITAG3.2	TIC	1.14361	0.00089852	4.39	3.41	3.45	1.78	1.66	2.58	3.75	2.00667	------	------
Solyc03g026230.1.ITAG3.2	TC.MATE, SLC47A, norM, mdtK, dinF	-1.12731	0.00293639	2.37	1.57	1.66	6.61	5.83	2.53	1.86667	4.99	GO:1990961;GO:0016021;GO:0016020;GO:0015297;GO:0022857;GO:004291	BP:drug transmembrane export;CC:integral component of membrane;CC:membrane;MF:antiporter activity;MF:transmembrane transporter activity;MF:xenobiotic transporter activity;
Solyc03g031730.3.ITAG3.2	bglB	1.72438	0.00188215	2.42	0.95	0.85	0.57	0.43	0.52	1.40667	0.506667	GO:0005975;GO:0016021;GO:0008422;GO:000455	BP:carbohydrate metabolic process;CC:integral component of membrane;MF:beta-glucosidase activity;MF:hydrolase activity, hydrolyzing O-glycosyl compounds;
Solyc03g033460.3.ITAG3.2	OPT7	-2.01135	6.68369e-14	0.94	1.46	1.57	7.92	6.44	5.55	1.32333	6.63667	GO:0015031;GO:0016021;GO:0005887;GO:003567	BP:protein transport;CC:integral component of membrane;CC:integral component of plasma membrane;MF:oligopeptide transmembrane transporter activity;
Solyc03g033790.3.ITAG3.2	BCS1	-1.31741	1.21493e-05	9.99	10.19	10.66	45.66	39.1	12.87	10.28	32.5433	GO:0006950;GO:0016887;GO:000552	BP:response to stress;MF:ATPase activity;MF:ATP binding;
Solyc03g033840.3.ITAG3.2	BCS1	-1.13323	4.93998e-08	19.98	20.8	18.63	74.96	52.78	34	19.8033	53.9133	GO:0006950;GO:0016887;GO:000552	BP:response to stress;MF:ATPase activity;MF:ATP binding;
Solyc03g034150.2.ITAG3.2	HD-ZIP	-2.73263	0.00083294	0.26	0.26	0.16	2.4	1.79	1.19	0.226667	1.79333	GO:0045893;GO:0005634;GO:0043565;GO:0000981;GO:000367	BP:positive regulation of transcription, DNA-templated;CC:nucleus;MF:sequence-specific DNA binding;MF:RNA polymerase II transcription factor activity, sequence-specific DNA binding;MF:DNA binding;
Solyc03g034400.3.ITAG3.2	TC.MATE, SLC47A, norM, mdtK, dinF	1.2426	0.00058498	2.66	1.84	2.75	1.49	1	1.22	2.41667	1.23667	GO:1990961;GO:0016021;GO:0016020;GO:0015297;GO:0022857;GO:004291	BP:drug transmembrane export;CC:integral component of membrane;CC:membrane;MF:antiporter activity;MF:transmembrane transporter activity;MF:xenobiotic transporter activity;
Solyc03g036470.2.ITAG3.2	PAL	-4.19432	4.31613e-06	0.24	0.08	0.03	4.25	3.27	0.34	0.116667	2.62	GO:0006559;GO:0009800;GO:0005737;GO:0032991;GO:0045548;GO:001684	BP:L-phenylalanine catabolic process;BP:cinnamic acid biosynthetic process;CC:cytoplasm;CC:macromolecular complex;MF:phenylalanine ammonia-lyase activity;MF:ammonia-lyase activity;
Solyc03g043770.3.ITAG3.2	BAME	1.05358	4.69638e-05	9.32	4.87	6.87	3.54	3.71	4.78	7.02	4.01	GO:0006468;GO:0050832;GO:0016021;GO:0005886;GO:0004672;GO:000552	BP:protein phosphorylation;BP:defense response to fungus;CC:integral component of membrane;CC:plasma membrane;MF:protein kinase activity;MF:ATP binding;
Solyc03g044150.3.ITAG3.2	SBT	1.10085	8.58769e-10	78.14	48.44	46.86	35.39	29.8	32.3	57.8133	32.4967	GO:0006508;GO:000425	BP:proteolysis;MF:serine-type endopeptidase activity;
Solyc03g044330.1.ITAG3.2	E2.2.1.6L, ilvB, ilvG, ilvI	1.24746	8.4554e-23	64.54	60.11	63.94	37.57	27.93	31.13	62.8633	32.21	GO:0009635;GO:0009099;GO:0009097;GO:0005948;GO:0050660;GO:0000287;GO:0030976;GO:000398	BP:response to herbicide;BP:valine biosynthetic process;BP:isoleucine biosynthetic process;CC:acetolactate synthase complex;MF:flavin adenine dinucleotide binding;MF:magnesium ion binding;MF:thiamine pyrophosphate binding;MF:acetolactate synthase activity;
Solyc03g044790.3.ITAG3.2	MJE1	-1.66672	0.000450716	3.4	4.35	8.48	26.19	28.9	7.08	5.41	20.7233	GO:0009694;GO:0009696;GO:0080032;GO:0080031;GO:008003	BP:jasmonic acid metabolic process;BP:salicylic acid metabolic process;MF:methyl jasmonate esterase activity;MF:methyl salicylate esterase activity;MF:methyl indole-3-acetate esterase activity;
Solyc03g064010.3.ITAG3.2	ZAR1	1.10368	0.00358133	2.03	1.73	1.63	1.1	0.69	1.24	1.79667	1.01	GO:0006468;GO:0098542;GO:0016021;GO:0005524;GO:000467	BP:protein phosphorylation;BP:defense response to other organism;CC:integral component of membrane;MF:ATP binding;MF:protein kinase activity;
Solyc03g071570.3.ITAG3.2	pel	1.43917	2.7472e-08	9.85	6.31	5.4	3.56	2.38	3.64	7.18667	3.19333	GO:0045490;GO:0016021;GO:0030570;GO:004687	BP:pectin catabolic process;CC:integral component of membrane;MF:pectate lyase activity;MF:metal ion binding;
Solyc03g078360.1.ITAG3.2	LERK	-1.11018	1.56191e-05	4.54	2.98	3.21	12.83	9.82	5.89	3.57667	9.51333	GO:0006468;GO:0048544;GO:0016021;GO:0030246;GO:0004674;GO:0005524;GO:010631	BP:protein phosphorylation;BP:recognition of pollen;CC:integral component of membrane;MF:carbohydrate binding;MF:protein serine/threonine kinase activity;MF:ATP binding;MF:old GO;
Solyc03g078370.1.ITAG3.2	LERK	-1.29258	4.37385e-10	4.35	4.34	4.49	18.07	12.8	9.17	4.39333	13.3467	GO:0006468;GO:0048544;GO:0016021;GO:0030246;GO:0004674;GO:0005524;GO:010631	BP:protein phosphorylation;BP:recognition of pollen;CC:integral component of membrane;MF:carbohydrate binding;MF:protein serine/threonine kinase activity;MF:ATP binding;MF:old GO;
Solyc03g078490.3.ITAG3.2	UGTK4	-1.63499	4.1168e-09	26.38	15.56	24.67	129.93	80	45	22.2033	84.9767	GO:0080043;GO:008004	MF:quercetin 3-O-glucosyltransferase activity;MF:quercetin 7-O-glucosyltransferase activity;
Solyc03g078650.3.ITAG3.2	------	1.0455	1.03e-05	4.72	3.35	4.54	2.01	2.91	2.41	4.20333	2.44333	------	------
Solyc03g080100.3.ITAG3.2	HIP9	2.9367	0.00172855	1.25	0.33	2.08	0.16	0.19	0.21	1.22	0.186667	GO:004687	MF:metal ion binding;
Solyc03g083100.3.ITAG3.2	IQD2	1.055	2.85129e-07	140.08	108.61	109.84	65.98	53.59	84.77	119.51	68.1133	------	------
Solyc03g083440.3.ITAG3.2	GLT1	1.69947	2.47887e-13	14.56	15.3	24.52	6.39	6.56	7.45	18.1267	6.8	GO:0019676;GO:0048589;GO:0097054;GO:0006541;GO:0006537;GO:0015930;GO:0050660;GO:0051538;GO:0016040;GO:0010181;GO:0005506;GO:001649	BP:ammonia assimilation cycle;BP:developmental growth;BP:L-glutamate biosynthetic process;BP:glutamine metabolic process;BP:glutamate biosynthetic process;MF:glutamate synthase activity;MF:flavin adenine dinucleotide binding;MF:3 iron, 4 sulfur cluster binding;MF:glutamate synthas;MF:FMN binding;MF:iron ion binding;MF:oxidoreductase activity;
Solyc03g083720.1.ITAG3.2	21KD	1.49307	0.000884047	13.63	12.15	8.54	3.16	3.46	7.21	11.44	4.61	GO:0043086;GO:0005576;GO:0016021;GO:000485	BP:negative regulation of catalytic activity;CC:extracellular region;CC:integral component of membrane;MF:enzyme inhibitor activity;
Solyc03g083730.1.ITAG3.2	21KD	1.58084	6.20519e-05	16.33	17.08	29.42	4.49	8.32	10.49	20.9433	7.76667	GO:0043086;GO:0005576;GO:000485	BP:negative regulation of catalytic activity;CC:extracellular region;MF:enzyme inhibitor activity;
Solyc03g083770.1.ITAG3.2	21KD	1.15937	6.90356e-07	1471.43	773.06	944.22	440.64	543.33	617.3	1062.9	533.757	GO:0043086;GO:0005576;GO:000485	BP:negative regulation of catalytic activity;CC:extracellular region;MF:enzyme inhibitor activity;
Solyc03g083970.3.ITAG3.2	BAG7	1.13454	4.12213e-10	22.12	27.91	28.29	14.49	15.88	12.75	26.1067	14.3733	GO:0006457;GO:005108	BP:protein folding;MF:chaperone binding;
Solyc03g093560.1.ITAG3.2	EREBP	-1.0011	6.26933e-05	11.57	9.28	8.56	22.19	26.08	19.67	9.80333	22.6467	GO:0006952;GO:0005634;GO:0003700;GO:000367	BP:defense response;CC:nucleus;MF:transcription factor activity, sequence-specific DNA binding;MF:DNA binding;
Solyc03g094120.3.ITAG3.2	Y1869	-2.41972	1.92527e-05	0.49	0.53	0.61	5.96	3.76	1.28	0.543333	3.66667	GO:001602	CC:integral component of membrane;
Solyc03g095500.3.ITAG3.2	trxA	3.26048	5.89899e-06	4.33	5.57	3.97	0	0.67	0.98	4.62333	0.55	------	------
Solyc03g095650.3.ITAG3.2	MLO	-1.07555	0.000497169	21.2	23.84	21.31	95.16	55.35	26.69	22.1167	59.0667	GO:0006952;GO:0009607;GO:0016021;GO:000551	BP:defense response;BP:response to biotic stimulus;CC:integral component of membrane;MF:calmodulin binding;
Solyc03g095860.3.ITAG3.2	VPYL	1.30978	5.67057e-05	14.84	11.88	12.56	5.09	4.15	9.37	13.0933	6.20333	------	------
Solyc03g096460.3.ITAG3.2	PLAT2	1.70242	7.17241e-06	6.86	6.85	6.79	2.38	2.26	2.66	6.83333	2.43333	GO:001602	CC:integral component of membrane;
Solyc03g096670.3.ITAG3.2	PP2C	-1.01449	6.23184e-13	31.45	26.69	37.52	81.81	77.91	73.21	31.8867	77.6433	GO:0035970;GO:0005634;GO:0017018;GO:0046872;GO:000472	BP:peptidyl-threonine dephosphorylation;CC:nucleus;MF:myosin phosphatase activity;MF:metal ion binding;MF:protein serine/threonine phosphatase activity;
Solyc03g097600.3.ITAG3.2	SLC50A, SWEET	-1.01174	0.00199479	4.86	4.33	7.96	18.41	15.8	7.99	5.71667	14.0667	GO:0008643;GO:0016021;GO:0005886;GO:005111	BP:carbohydrate transport;CC:integral component of membrane;CC:plasma membrane;MF:sugar transmembrane transporter activity;
Solyc03g097650.3.ITAG3.2	NAC83	1.0014	0.00670704	3.54	3.07	2.95	2.58	1.52	1.69	3.18667	1.93	GO:0006355;GO:000367	BP:regulation of transcription, DNA-templated;MF:DNA binding;
Solyc03g097820.2.ITAG3.2	BH137	-1.7607	9.67034e-07	4.33	2.24	2.81	17.33	16.02	5.69	3.12667	13.0133	GO:0006355;GO:0005634;GO:0003700;GO:004698	BP:regulation of transcription, DNA-templated;CC:nucleus;MF:transcription factor activity, sequence-specific DNA binding;MF:protein dimerization activity;
Solyc03g098300.1.ITAG3.2	E4.1.1.17, ODC1, speC, speF	3.39249	0.000778424	3.07	0.39	0.71	0.15	0.12	0.19	1.39	0.153333	GO:0033387;GO:0005737;GO:000458	BP:putrescine biosynthetic process from ornithine;CC:cytoplasm;MF:ornithine decarboxylase activity;
Solyc03g098780.2.ITAG3.2	API1	1.57859	2.80364e-05	32.76	12.64	16.48	8.18	8.01	7.4	20.6267	7.86333	GO:0006508;GO:0005773;GO:0019828;GO:0004866;GO:0004867;GO:000823	BP:proteolysis;CC:vacuole;MF:aspartic-type endopeptidase inhibitor activity;MF:endopeptidase inhibitor activity;MF:serine-type endopeptidase inhibitor activity;MF:peptidase activity;
Solyc03g111100.1.ITAG3.2	------	-1.03855	0.000197847	5.39	3.3	5.67	12.37	11.05	11.23	4.78667	11.55	------	------
Solyc03g112120.2.ITAG3.2	------	1.44546	0.00156328	0.68	0.34	0.53	0.17	0.21	0.28	0.516667	0.22	GO:0005737;GO:000430	CC:cytoplasm;MF:exopolyphosphatase activity;
Solyc03g112130.1.ITAG3.2	------	1.78136	0.00063431	4.12	2.11	5.53	1.37	1.85	0.84	3.92	1.35333	------	------
Solyc03g112353.1.ITAG3.2	DDX5, DBP2	-4.65435	0.000824042	0.58	0	0	9.15	7.85	1.85	0.193333	6.28333	GO:0016787;GO:0003724;GO:0003676;GO:0005524;GO:000438	MF:hydrolase activity;MF:RNA helicase activity;MF:nucleic acid binding;MF:ATP binding;MF:helicase activity;
Solyc03g112970.1.ITAG3.2	------	-1.01781	0.00470325	3.53	3.18	3.08	10.9	6.42	6.2	3.26333	7.84	GO:0005576;GO:0016021;GO:0004857;GO:0046910;GO:003059	CC:extracellular region;CC:integral component of membrane;MF:enzyme inhibitor activity;MF:pectinesterase inhibitor activity;MF:pectinesterase activity;
Solyc03g113090.3.ITAG3.2	------	1.19228	0.000227294	17.16	9.16	15.31	4.49	9.44	7.36	13.8767	7.09667	------	------
Solyc03g113250.3.ITAG3.2	SLC15A3_4, PHT	1.35649	2.05644e-05	3.46	2.46	2.79	1.59	0.81	1.3	2.90333	1.23333	GO:0006817;GO:0050896;GO:0016021;GO:002285	BP:phosphate ion transport;BP:response to stimulus;CC:integral component of membrane;MF:transmembrane transporter activity;
Solyc03g113280.3.ITAG3.2	Y3361	1.06274	0.000180768	64.41	53.95	35.95	25.37	22.35	39.01	51.4367	28.91	GO:001602	CC:integral component of membrane;
Solyc03g113430.3.ITAG3.2	PTR53	-1.50184	1.41599e-12	43.93	35.28	27.66	162.17	134.52	79.1	35.6233	125.263	GO:0006817;GO:0050896;GO:0016021;GO:0005886;GO:002285	BP:phosphate ion transport;BP:response to stimulus;CC:integral component of membrane;CC:plasma membrane;MF:transmembrane transporter activity;
Solyc03g113540.3.ITAG3.2	DYL	-1.28805	0.000665147	0.93	0.58	1.08	3.16	2.32	2.2	0.863333	2.56	GO:0007017;GO:0030286;GO:0005868;GO:004550	BP:microtubule-based process;CC:dynein complex;CC:cytoplasmic dynein complex;MF:dynein intermediate chain binding;
Solyc03g113680.3.ITAG3.2	TORL3	1.58545	1.60896e-07	37.04	19.96	26.56	7.76	8.91	15.53	27.8533	10.7333	GO:0005874;GO:000801	CC:microtubule;MF:microtubule binding;
Solyc03g113690.1.ITAG3.2	ABCG2, CD338	1.5702	0.00804702	1.37	0.47	1.12	0.31	0.5	0.36	0.986667	0.39	GO:0055085;GO:0016021;GO:0016020;GO:0042626;GO:0140359;GO:000552	BP:transmembrane transport;CC:integral component of membrane;CC:membrane;MF:ATPase activity, coupled to transmembrane movement of substances;MF:ABC-type transmembrane transporter activity;MF:ATP binding;
Solyc03g113760.3.ITAG3.2	E2F7_8	1.13206	0.00681958	1.69	0.92	1.41	0.98	0.87	0.41	1.34	0.753333	GO:0042023;GO:0006357;GO:0032876;GO:0005634;GO:0090575;GO:0005667;GO:0000978;GO:000098	BP:DNA endoreduplication;BP:regulation of transcription from RNA polymerase II promoter;BP:negative regulation of DNA endoreduplication;CC:nucleus;CC:RNA polymerase II transcription factor complex;CC:transcription factor complex;MF:RNA polymerase II core promoter proximal region sequence-specific DNA binding;MF:RNA polymerase II transcription factor activity, sequence-specific DNA binding;
Solyc03g113940.3.ITAG3.2	CB60A	-1.373	0.00123831	0.82	0.53	0.69	2.96	1.73	1.75	0.68	2.14667	GO:0080142;GO:0005634;GO:0003700;GO:0043565;GO:000551	BP:regulation of salicylic acid biosynthetic process;CC:nucleus;MF:transcription factor activity, sequence-specific DNA binding;MF:sequence-specific DNA binding;MF:calmodulin binding;
Solyc03g114310.3.ITAG3.2	HT1	1.12954	0.000412012	13.97	7.85	7.82	4.27	4.42	7.15	9.88	5.28	GO:0006468;GO:0007165;GO:0005737;GO:0005524;GO:000467	BP:protein phosphorylation;BP:signal transduction;CC:cytoplasm;MF:ATP binding;MF:protein kinase activity;
Solyc03g114480.3.ITAG3.2	TET8	-1.32066	0.00110058	4.29	2.96	3.19	13.01	12.4	5.34	3.48	10.25	GO:0009734;GO:0016021;GO:000950	BP:auxin-activated signaling pathway;CC:integral component of membrane;CC:plasmodesma;
Solyc03g114530.3.ITAG3.2	SSL11	2.93196	1.45424e-11	17.16	6.29	5.13	1.39	1.37	1.62	9.52667	1.46	GO:0009058;GO:0005773;GO:001684	BP:biosynthetic process;CC:vacuole;MF:strictosidine synthase activity;
Solyc03g114690.3.ITAG3.2	WDHD1, CTF4	1.01673	3.43757e-05	3.47	4.56	3.5	2.51	2.14	2.36	3.84333	2.33667	GO:0009733;GO:0000278;GO:0006281;GO:0061087;GO:0006261;GO:0005634;GO:0043596;GO:0003677;GO:000368	BP:response to auxin;BP:mitotic cell cycle;BP:DNA repair;BP:positive regulation of histone H3-K27 methylation;BP:DNA-dependent DNA replication;CC:nucleus;CC:nuclear replication fork;MF:DNA binding;MF:chromatin binding;
Solyc03g114710.3.ITAG3.2	U89B2	-1.06133	1.0126e-08	7.7	5.49	7.69	17.94	17.8	16.4	6.96	17.38	GO:0016758;GO:000819	MF:transferase activity, transferring hexosyl groups;MF:UDP-glycosyltransferase activity;
Solyc03g114800.1.ITAG3.2	F4ST	1.94095	0.00117991	5.42	2.17	2.36	0.86	1.55	0.59	3.31667	1	GO:0051923;GO:0005737;GO:000814	BP:sulfation;CC:cytoplasm;MF:sulfotransferase activity;
Solyc03g114820.3.ITAG3.2	------	-2.12391	0.00299098	0.19	0.23	0.34	2.09	1.51	0.55	0.253333	1.38333	------	------
Solyc03g115220.3.ITAG3.2	CYP75B1	-1.67751	6.79068e-19	8.1	6.12	8.19	28.12	23.45	18.95	7.47	23.5067	GO:0016021;GO:0005506;GO:0016705;GO:0004497;GO:002003	CC:integral component of membrane;MF:iron ion binding;MF:oxidoreductase activity, acting on paired donors, with incorporation or reduction of molecular oxygen;MF:monooxygenase activity;MF:heme binding;
Solyc03g115380.2.ITAG3.2	UGDH, ugd	1.16915	2.18745e-05	8.37	4.49	7.11	2.92	4.05	3.56	6.65667	3.51	GO:0006065;GO:0006024;GO:0005634;GO:0005829;GO:0051287;GO:000397	BP:UDP-glucuronate biosynthetic process;BP:glycosaminoglycan biosynthetic process;CC:nucleus;CC:cytosol;MF:NAD binding;MF:UDP-glucose 6-dehydrogenase activity;
Solyc03g115540.2.ITAG3.2	UNE10	1.15201	0.00025353	15.62	10.46	9.72	6.24	4.18	8.48	11.9333	6.3	GO:0006355;GO:0005634;GO:004698	BP:regulation of transcription, DNA-templated;CC:nucleus;MF:protein dimerization activity;
Solyc03g115850.3.ITAG3.2	NC100	-1.15711	0.0010406	2.64	1.37	3.75	8.33	7.53	4.7	2.58667	6.85333	GO:0006355;GO:000367	BP:regulation of transcription, DNA-templated;MF:DNA binding;
Solyc03g115900.3.ITAG3.2	LHCA4	2.35445	1.34514e-25	884.24	972.52	809.34	177.21	176.53	268.37	888.7	207.37	GO:0009765;GO:0009535;GO:0009522;GO:0009523;GO:0016021;GO:001616	BP:photosynthesis, light harvesting;CC:chloroplast thylakoid membrane;CC:photosystem I;CC:photosystem II;CC:integral component of membrane;MF:chlorophyll binding;
Solyc03g115920.3.ITAG3.2	RNF144	-1.41864	2.01151e-06	20.58	16.08	26.66	103.17	64.95	36.09	21.1067	68.07	GO:0032436;GO:0006511;GO:0000209;GO:0005737;GO:0000151;GO:0031624;GO:0004842;GO:0046872;GO:006163	BP:positive regulation of proteasomal ubiquitin-dependent protein catabolic process;BP:ubiquitin-dependent protein catabolic process;BP:protein polyubiquitination;CC:cytoplasm;CC:ubiquitin ligase complex;MF:ubiquitin conjugating enzyme binding;MF:ubiquitin-protein transferase activity;MF:metal ion binding;MF:ubiquitin protein ligase activity;
Solyc03g115930.2.ITAG3.2	------	-1.87425	0.00019933	10.89	6.67	6.75	48.68	39.47	10.96	8.10333	33.0367	GO:0016021;GO:000550	CC:integral component of membrane;MF:calcium ion binding;
Solyc03g116100.3.ITAG3.2	MYBP	-1.01382	4.85292e-07	7.52	5.34	5.1	17.86	13.81	12.24	5.98667	14.6367	GO:0009733;GO:0010597;GO:000097	BP:response to auxin;BP:green leaf volatile biosynthetic process;MF:transcription regulatory region sequence-specific DNA binding;
Solyc03g116690.3.ITAG3.2	CPC	-1.99025	2.20292e-06	5.48	4.39	2.54	24.35	23.95	9.68	4.13667	19.3267	GO:0046658;GO:000905	CC:anchored component of plasma membrane;MF:electron carrier activity;
Solyc03g116890.3.ITAG3.2	WRK40	-1.23471	0.000727634	2.04	1.22	1.21	5.75	4.91	2.27	1.49	4.31	GO:0005634;GO:0003700;GO:004356	CC:nucleus;MF:transcription factor activity, sequence-specific DNA binding;MF:sequence-specific DNA binding;
Solyc03g116970.2.ITAG3.2	PDS5D	2.06116	2.94162e-14	3.66	4.07	4.3	1.14	1.47	0.93	4.01	1.18	GO:0006281;GO:0035825;GO:0007064;GO:0051301;GO:0005634;GO:000078	BP:DNA repair;BP:reciprocal DNA recombination;BP:mitotic sister chromatid cohesion;BP:cell division;CC:nucleus;CC:chromatin;
Solyc03g117560.3.ITAG3.2	LAML	1.82482	5.12137e-05	7.65	6.97	3.91	2.11	1.79	2.11	6.17667	2.00333	GO:0046658;GO:0016021;GO:000905	CC:anchored component of plasma membrane;CC:integral component of membrane;MF:electron carrier activity;
Solyc03g118310.3.ITAG3.2	ICE1	2.24697	0.00313495	0.69	0.27	0.23	0.14	0.03	0.13	0.396667	0.1	GO:0006355;GO:0005634;GO:004698	BP:regulation of transcription, DNA-templated;CC:nucleus;MF:protein dimerization activity;
Solyc03g118370.3.ITAG3.2	SCPL-II	1.36928	1.48587e-05	9.61	4.59	4.45	3.01	2.38	3.19	6.21667	2.86	GO:0006508;GO:0005576;GO:000418	BP:proteolysis;CC:extracellular region;MF:serine-type carboxypeptidase activity;
Solyc03g118410.3.ITAG3.2	ACP1	1.49773	3.15651e-13	140.43	119.41	106.88	39.61	52.96	57.6	122.24	50.0567	GO:0009507;GO:000003	CC:chloroplast;MF:ACP phosphopantetheine attachment site binding involved in fatty acid biosynthetic process;
Solyc03g118780.3.ITAG3.2	TLPH	1.31718	0.00105875	6.28	4.41	5.6	1.35	3.8	2.48	5.43	2.54333	GO:000695	BP:defense response;
Solyc03g118820.3.ITAG3.2	RAB	-1.40709	0.000459882	2.04	2.34	2.79	10.05	9.51	3.61	2.39	7.72333	GO:0006886;GO:0016192;GO:0005768;GO:0003924;GO:000552	BP:intracellular protein transport;BP:vesicle-mediated transport;CC:endosome;MF:GTPase activity;MF:GTP binding;
Solyc03g119240.3.ITAG3.2	LRL12	-1.12318	0.000888697	0.57	0.53	0.58	1.9	1.6	1.04	0.56	1.51333	GO:0006468;GO:0016021;GO:0030247;GO:0005524;GO:000467	BP:protein phosphorylation;CC:integral component of membrane;MF:polysaccharide binding;MF:ATP binding;MF:protein kinase activity;
Solyc03g119590.1.ITAG3.2	------	-1.74974	0.000105826	25.25	17	13.56	55.92	58.74	66.25	18.6033	60.3033	GO:001011	BP:regulation of systemic acquired resistance;
Solyc03g119810.1.ITAG3.2	------	-1.40169	0.00144983	9.06	7.95	5.22	21.72	24.32	15.74	7.41	20.5933	------	------
Solyc03g119860.3.ITAG3.2	PPIB, ppiB	1.25786	2.94811e-14	18.35	16.86	14.89	8.42	7.83	9.21	16.7	8.48667	GO:0000413;GO:0005634;GO:0008270;GO:000375	BP:protein peptidyl-prolyl isomerization;CC:nucleus;MF:zinc ion binding;MF:peptidyl-prolyl cis-trans isomerase activity;
Solyc03g119910.3.ITAG3.2	GA3ox	3.18436	0.00333673	0.39	0.92	0.74	0	0.1	0.16	0.683333	0.0866667	GO:0002238;GO:0009805;GO:0016706;GO:0031418;GO:004687	BP:response to molecule of fungal origin;BP:coumarin biosynthetic process;MF:oxidoreductase activity, acting on paired donors, with incorporation or reduction of molecular oxygen, 2-oxoglutarate as one donor, and incorporation of one atom each of oxygen into both donors;MF:L-ascorbic acid binding;MF:metal ion binding;
Solyc03g119990.3.ITAG3.2	ABH52	1.96885	0.000478235	1.07	0.88	0.89	0.12	0.32	0.41	0.946667	0.283333	GO:001602	CC:integral component of membrane;
Solyc03g120020.3.ITAG3.2	BOR	-1.05018	0.00116043	0.9	1.12	0.99	3.36	2.74	1.65	1.00333	2.58333	GO:0055085;GO:0050801;GO:0016021;GO:0005886;GO:0022857;GO:000545	BP:transmembrane transport;BP:ion homeostasis;CC:integral component of membrane;CC:plasma membrane;MF:transmembrane transporter activity;MF:inorganic anion exchanger activity;
Solyc03g120110.3.ITAG3.2	CE101	-1.10193	1.71467e-06	6.12	7.91	8.35	26.74	20.48	13.05	7.46	20.09	GO:0006468;GO:0016021;GO:0005886;GO:0030246;GO:0004674;GO:0005524;GO:010631	BP:protein phosphorylation;CC:integral component of membrane;CC:plasma membrane;MF:carbohydrate binding;MF:protein serine/threonine kinase activity;MF:ATP binding;MF:old GO;
Solyc03g120790.1.ITAG3.2	------	1.70827	0.00032219	10.3	4.97	7.85	4.25	1.86	2.13	7.70667	2.74667	GO:004589	BP:negative regulation of transcription, DNA-templated;
Solyc03g120890.3.ITAG3.2	GAT12	1.51309	0.000153509	4.18	1.87	3	0.85	1.28	1.57	3.01667	1.23333	GO:0030154;GO:0045893;GO:0005634;GO:0043565;GO:000827	BP:cell differentiation;BP:positive regulation of transcription, DNA-templated;CC:nucleus;MF:sequence-specific DNA binding;MF:zinc ion binding;
Solyc03g120970.3.ITAG3.2	------	1.08443	0.00125061	1.76	1.59	1.77	0.82	1.19	0.9	1.70667	0.97	GO:0016021;GO:0016706;GO:003141	CC:integral component of membrane;MF:oxidoreductase activity, acting on paired donors, with incorporation or reduction of molecular oxygen, 2-oxoglutarate as one donor, and incorporation of one atom each of oxygen into both donors;MF:L-ascorbic acid binding;
Solyc03g121440.3.ITAG3.2	Y4407	1.22145	1.73386e-11	15.2	14.22	14.79	6.87	7.51	8.43	14.7367	7.60333	GO:0004714;GO:000552	MF:transmembrane receptor protein tyrosine kinase activity;MF:ATP binding;
Solyc03g121540.3.ITAG3.2	BGAL	1.12189	8.51319e-07	10.63	12.98	18.74	8.87	8.12	6.99	14.1167	7.99333	GO:0005975;GO:0005773;GO:0004565;GO:003024	BP:carbohydrate metabolic process;CC:vacuole;MF:beta-galactosidase activity;MF:carbohydrate binding;
Solyc03g121600.3.ITAG3.2	ACE, HTH	1.76696	0.00507107	6.14	1.2	1.35	0.77	0.85	1.3	2.89667	0.973333	GO:0016021;GO:0050660;GO:001661	CC:integral component of membrane;MF:flavin adenine dinucleotide binding;MF:oxidoreductase activity, acting on CH-OH group of donors;
Solyc03g121720.2.ITAG3.2	GLYR	1.09858	4.50793e-11	208.07	179.24	143.76	97.55	93.69	104.7	177.023	98.6467	GO:0009507;GO:0050661;GO:0016616;GO:0051287;GO:0030267;GO:001649	CC:chloroplast;MF:NADP binding;MF:oxidoreductase activity, acting on the CH-OH group of donors, NAD or NADP as acceptor;MF:NAD binding;MF:glyoxylate reductas;MF:oxidoreductase activity;
Solyc03g121900.1.ITAG3.2	DIRL1	5.50746	5.11262e-07	44.83	86.09	18.29	0	1.64	1.5	49.7367	1.04667	GO:0009627;GO:0016021;GO:000550	BP:systemic acquired resistance;CC:integral component of membrane;MF:fatty acid binding;
Solyc03g123390.3.ITAG3.2	YUGF	2.10514	1.38953e-07	12.43	16.77	6	1.92	4.25	3.68	11.7333	3.28333	GO:0016021;GO:001678	CC:integral component of membrane;MF:hydrolase activity;
Solyc03g123410.1.ITAG3.2	AB19A	2.42721	8.74294e-19	400.65	335.55	203.05	66.8	48.08	84.6	313.083	66.4933	GO:0048046;GO:003014	CC:apoplast;MF:manganese ion binding;
Solyc03g123600.3.ITAG3.2	GPT, ALT	-4.31782	0.000457829	0	0	0.19	1.74	2.93	0.15	0.0633333	1.60667	GO:0042853;GO:1901566;GO:0008483;GO:0030170;GO:000402	BP:L-alanine catabolic process;BP:organonitrogen compound biosynthetic process;MF:transaminase activity;MF:pyridoxal phosphate binding;MF:L-alanin;
Solyc03g123630.3.ITAG3.2	E3.1.1.11, PMEU1	1.1561	4.33333e-10	415.31	299.7	305.42	175.23	155.1	213.87	340.143	181.4	GO:0042545;GO:0045490;GO:0016021;GO:0005576;GO:0046910;GO:0030599;GO:0045330;GO:000485	BP:cell wall modification;BP:pectin catabolic process;CC:integral component of membrane;CC:extracellular region;MF:pectinesterase inhibitor activity;MF:pectinesterase activity;MF:aspartyl esterase activity;MF:enzyme inhibitor activity;
Solyc04g005380.3.ITAG3.2	AFP2	-1.25073	6.67766e-06	7.12	2.97	3.65	17.41	10.39	10.78	4.58	12.86	GO:0009737;GO:0045892;GO:0007165;GO:000563	BP:response to abscisic acid;BP:negative regulation of transcription, DNA-templated;BP:signal transduction;CC:nucleus;
Solyc04g005610.3.ITAG3.2	NAP2	-2.20878	1.68435e-14	8.06	8.52	11.43	70.25	61.48	27.16	9.33667	52.9633	GO:0010150;GO:0009825;GO:0009835;GO:0006355;GO:0009793;GO:0009908;GO:0005634;GO:0000976;GO:000367	BP:leaf senescence;BP:multidimensional cell growth;BP:fruit ripening;BP:regulation of transcription, DNA-templated;BP:embryo development ending in seed dormancy;BP:flower development;CC:nucleus;MF:transcription regulatory region sequence-specific DNA binding;MF:DNA binding;
Solyc04g007380.2.ITAG3.2	PR5K	-1.29981	0.000587607	3.27	4.74	4.78	21.47	11.11	6.65	4.26333	13.0767	GO:0006468;GO:0016021;GO:0016020;GO:0004674;GO:0004672;GO:000552	BP:protein phosphorylation;CC:integral component of membrane;CC:membrane;MF:protein serine/threonine kinase activity;MF:protein kinase activity;MF:ATP binding;
Solyc04g007690.3.ITAG3.2	PIN	1.78559	4.04241e-06	3.87	1.36	3.39	1.07	0.93	0.99	2.87333	0.996667	GO:0060918;GO:0055085;GO:0009734;GO:001602	BP:auxin transport;BP:transmembrane transport;BP:auxin-activated signaling pathway;CC:integral component of membrane;
Solyc04g007780.3.ITAG3.2	MLP43	1.68065	0.00391387	5.92	3.52	13.63	2.51	4.38	1.37	7.69	2.75333	GO:000695	BP:defense response;
Solyc04g008040.3.ITAG3.2	MP70	2.21464	1.50187e-25	28.9	23.95	22.67	5.69	5.77	7.94	25.1733	6.46667	GO:0007010;GO:000801	BP:cytoskeleton organization;MF:microtubule binding;
Solyc04g008370.2.ITAG3.2	Y1130	1.32426	3.37043e-05	4.62	2.29	4.3	2.11	1.26	1.95	3.73667	1.77333	GO:0006468;GO:0048544;GO:0016021;GO:0005886;GO:0106310;GO:0030246;GO:0004674;GO:000552	BP:protein phosphorylation;BP:recognition of pollen;CC:integral component of membrane;CC:plasma membrane;CC:old GO;MF:carbohydrate binding;MF:protein serine/threonine kinase activity;MF:ATP binding;
Solyc04g008850.1.ITAG3.2	ASPG	1.38642	1.67628e-05	8.42	5.65	5.48	2.21	3	3.57	6.51667	2.92667	GO:0006508;GO:000419	BP:proteolysis;MF:aspartic-type endopeptidase activity;
Solyc04g009030.3.ITAG3.2	GAPA	1.08404	1.89068e-10	4172.62	4847.32	4295.37	2302.75	2449.21	2775.92	4438.44	2509.29	GO:0006006;GO:0051287;GO:0004365;GO:0050661;GO:001662	BP:glucose metabolic process;MF:NAD binding;MF:glyceraldehyde-3-phosphate dehydrogenas;MF:NADP binding;MF:oxidoreductase activity, acting on the aldehyde or oxo group of donors, NAD or NADP as acceptor;
Solyc04g009130.3.ITAG3.2	RPP13	1.26002	0.000226991	2.21	1.76	1.3	0.9	0.76	0.99	1.75667	0.883333	GO:0098542;GO:004353	BP:defense response to other organism;MF:ADP binding;
Solyc04g009850.3.ITAG3.2	ACCH1	-1.27674	0.00710665	3.39	2.52	1.51	11.93	6.8	3.3	2.47333	7.34333	GO:0002238;GO:0009805;GO:0016706;GO:0031418;GO:004687	BP:response to molecule of fungal origin;BP:coumarin biosynthetic process;MF:oxidoreductase activity, acting on paired donors, with incorporation or reduction of molecular oxygen, 2-oxoglutarate as one donor, and incorporation of one atom each of oxygen into both donors;MF:L-ascorbic acid binding;MF:metal ion binding;
Solyc04g012180.3.ITAG3.2	RAB11A	-1.32062	1.13177e-06	4.56	4.58	4.48	21.07	14.03	7.9	4.54	14.3333	GO:0005768;GO:0005886;GO:0005794;GO:0003924;GO:000552	CC:endosome;CC:plasma membrane;CC:Golgi apparatus;MF:GTPase activity;MF:GTP binding;
Solyc04g014400.3.ITAG3.2	RGL4, rhiE	-1.2903	9.2688e-08	55.7	57.58	49.02	256.85	148.74	94.51	54.1	166.7	GO:0050832;GO:0016021;GO:000588	BP:defense response to fungus;CC:integral component of membrane;CC:plasma membrane;
Solyc04g014510.3.ITAG3.2	glnA, GLUL	1.9347	1.21704e-07	39.94	23.59	19.22	6.58	5.45	13.07	27.5833	8.36667	GO:0006542;GO:0005737;GO:0004356;GO:000552	BP:glutamine biosynthetic process;CC:cytoplasm;MF:glutamate-ammonia ligase activity;MF:ATP binding;
Solyc04g015040.3.ITAG3.2	E5.2.1.8, FK163	1.00457	3.27626e-10	117.03	128.47	110.1	64.52	70.4	73.2	118.533	69.3733	GO:0009543;GO:000375	CC:chloroplast thylakoid lumen;MF:peptidyl-prolyl cis-trans isomerase activity;
Solyc04g015620.3.ITAG3.2	RGA4	1.38292	3.9242e-05	6.9	2.52	3.08	1.63	2.06	1.96	4.16667	1.88333	------	------
Solyc04g015750.3.ITAG3.2	chlH, bchH	1.0289	5.39763e-08	165.92	182.97	151	95.18	87.64	114.91	166.63	99.2433	GO:0015995;GO:0015979;GO:0009507;GO:0005524;GO:001685	BP:chlorophyll biosynthetic process;BP:photosynthesis;CC:chloroplast;MF:ATP binding;MF:magnesium chelatase activity;
Solyc04g016180.3.ITAG3.2	MUC21	-1.07363	1.80492e-06	2.86	2.19	2.55	7.88	7.5	4.36	2.53333	6.58	GO:0005794;GO:0016021;GO:0016757;GO:001676	CC:Golgi apparatus;CC:integral component of membrane;MF:transferase activity, transferring glycosyl groups;MF:transferase activity, transferring pentosyl groups;
Solyc04g017720.3.ITAG3.2	GAST1	2.98325	3.8997e-15	71.63	65.43	67.64	7.48	4.52	17.09	68.2333	9.69667	------	------
Solyc04g018063.1.ITAG3.2	CYP94A5	-2.47888	1.04464e-05	1.51	1.15	1.84	13.81	11.65	3.78	1.5	9.74667	GO:0016021;GO:0005506;GO:0016705;GO:0004497;GO:002003	CC:integral component of membrane;MF:iron ion binding;MF:oxidoreductase activity, acting on paired donors, with incorporation or reduction of molecular oxygen;MF:monooxygenase activity;MF:heme binding;
Solyc04g039650.3.ITAG3.2	KPRS3	-6.73671	1.62724e-06	0	0	0.04	3.48	1.63	3.29	0.0133333	2.8	GO:0009165;GO:0004749;GO:000028	BP:nucleotide biosynthetic process;MF:ribose phosphate diphosphokinase activity;MF:magnesium ion binding;
Solyc04g040130.1.ITAG3.2	FAD2	-1.01582	0.000571059	20.29	18.27	15.7	66.74	45.27	22.26	18.0867	44.7567	GO:0006629;GO:0016021;GO:001671	BP:lipid metabolic process;CC:integral component of membrane;MF:oxidoreductase activity, acting on paired donors, with oxidation of a pair of donors resulting in the reduction of molecular oxygen to two molecules of water;
Solyc04g040180.3.ITAG3.2	Y8948	-1.18331	1.94805e-05	35.98	20.39	27.07	105.14	83.84	40.18	27.8133	76.3867	GO:0032259;GO:000816	BP:methylation;MF:methyltransferase activity;
Solyc04g049840.3.ITAG3.2	CNOT4, NOT4, MOT2	1.00606	3.92567e-06	5.7	5.11	4.18	3.27	2.72	3.17	4.99667	3.05333	GO:0030014;GO:0004842;GO:000372	CC:CCR4-NOT complex;MF:ubiquitin-protein transferase activity;MF:RNA binding;
Solyc04g050170.3.ITAG3.2	PXL1	1.46333	0.000110022	3.78	1.65	3.18	0.93	1.06	1.66	2.87	1.21667	GO:0006468;GO:0050832;GO:0098542;GO:0016021;GO:0005886;GO:0004672;GO:000552	BP:protein phosphorylation;BP:defense response to fungus;BP:defense response to other organism;CC:integral component of membrane;CC:plasma membrane;MF:protein kinase activity;MF:ATP binding;
Solyc04g050620.3.ITAG3.2	C7150	1.1278	5.58004e-07	26.62	25.74	27.79	12.6	20.41	11.36	26.7167	14.79	GO:0016021;GO:0005506;GO:0016705;GO:0004497;GO:002003	CC:integral component of membrane;MF:iron ion binding;MF:oxidoreductase activity, acting on paired donors, with incorporation or reduction of molecular oxygen;MF:monooxygenase activity;MF:heme binding;
Solyc04g050730.3.ITAG3.2	GDL79	2.56077	4.79142e-14	102.77	45.21	37.45	11.72	9.21	15.66	61.81	12.1967	GO:001678	MF:hydrolase activity, acting on ester bonds;
Solyc04g054450.1.ITAG3.2	RLP33	-5.98788	0.000279639	0	0	0	0.38	0.61	0.07	0	0.353333	GO:0050832;GO:0016021;GO:000588	BP:defense response to fungus;CC:integral component of membrane;CC:plasma membrane;
Solyc04g054730.3.ITAG3.2	SULTR2	1.78738	1.50808e-07	18.27	5.89	14.1	3.89	5.85	3.43	12.7533	4.39	GO:0016021;GO:0005887;GO:000827	CC:integral component of membrane;CC:integral component of plasma membrane;MF:secondary active sulfate transmembrane transporter activity;
Solyc04g054990.3.ITAG3.2	PLAT2	1.57259	4.84656e-10	91.56	53.2	59.61	22.59	23.36	33.27	68.1233	26.4067	GO:001602	CC:integral component of membrane;
Solyc04g055230.2.ITAG3.2	metC	1.07861	6.82108e-07	8.11	5.55	10.55	6.18	3.83	5.18	8.07	5.06333	GO:1901566;GO:0019346;GO:0071266;GO:0009507;GO:0004121;GO:0016829;GO:0003824;GO:003017	BP:organonitrogen compound biosynthetic process;BP:transsulfuration;BP:'de novo' L-methionine biosynthetic process;CC:chloroplast;MF:cystathionine beta-lyase activity;MF:lyase activity;MF:catalytic activity;MF:pyridoxal phosphate binding;
Solyc04g055260.3.ITAG3.2	SAMT	1.83069	0.000964072	1.6	1.79	1.14	0.66	0.53	0.36	1.51	0.516667	GO:0032259;GO:0008757;GO:0046872;GO:000816	BP:methylation;MF:S-adenosylmethionine-dependent methyltransferase activity;MF:metal ion binding;MF:methyltransferase activity;
Solyc04g063245.1.ITAG3.2	C7D55	1.23391	1.91482e-09	14.51	16.01	17.74	9.61	9.23	6.15	16.0867	8.33	------	------
Solyc04g063390.2.ITAG3.2	DNJ10	1.31386	0.00210363	3.33	2.43	2.77	1.06	1.82	1.16	2.84333	1.34667	------	------
Solyc04g064940.3.ITAG3.2	RGI1	1.15808	1.99656e-08	4.87	3.72	3.83	2.31	2.12	2.32	4.14	2.25	GO:0006468;GO:0050832;GO:0016021;GO:0005886;GO:0004672;GO:000552	BP:protein phosphorylation;BP:defense response to fungus;CC:integral component of membrane;CC:plasma membrane;MF:protein kinase activity;MF:ATP binding;
Solyc04g070983.1.ITAG3.2	CAS1	1.11658	2.73341e-07	50.34	36	26.33	20.76	19.39	22.28	37.5567	20.81	GO:0016104;GO:0005811;GO:001686	BP:triterpenoid biosynthetic process;CC:lipid particle;MF:intramolecular transferase activity;
Solyc04g071500.3.ITAG3.2	------	1.9021	0.00419681	1.26	1.05	1.65	0.39	0.38	0.48	1.32	0.416667	GO:001602	CC:integral component of membrane;
Solyc04g071660.3.ITAG3.2	AP1M	1.04983	6.34875e-12	4.82	4.75	5.13	3.47	2.56	2.71	4.9	2.91333	------	------
Solyc04g071780.3.ITAG3.2	C92C6	-2.18146	1.74e-06	32.51	40.65	74.13	289.85	358.12	171.71	49.0967	273.227	GO:0016021;GO:0005506;GO:0016705;GO:0004497;GO:002003	CC:integral component of membrane;MF:iron ion binding;MF:oxidoreductase activity, acting on paired donors, with incorporation or reduction of molecular oxygen;MF:monooxygenase activity;MF:heme binding;
Solyc04g071790.2.ITAG3.2	C92C6	-2.25994	1.21693e-14	17.39	22.66	38.34	189.15	182.13	91.59	26.13	154.29	GO:0016021;GO:0005506;GO:0016705;GO:0004497;GO:002003	CC:integral component of membrane;MF:iron ion binding;MF:oxidoreductase activity, acting on paired donors, with incorporation or reduction of molecular oxygen;MF:monooxygenase activity;MF:heme binding;
Solyc04g071890.3.ITAG3.2	E1.11.1.7, PER12	1.04826	1.25514e-10	32.66	33.44	34.62	21.26	22.37	15.28	33.5733	19.6367	GO:0042744;GO:0006979;GO:0005576;GO:0009505;GO:0020037;GO:0140825;GO:0004601;GO:004687	BP:hydrogen peroxide catabolic process;BP:response to oxidative stress;CC:extracellular region;CC:plant-type cell wall;MF:heme binding;MF:old GO;MF:peroxidase activity;MF:metal ion binding;
Solyc04g071900.3.ITAG3.2	E1.11.1.7, PER12	1.39465	5.27879e-06	9.23	9.56	17.9	6.75	5.96	4.22	12.23	5.64333	GO:0042744;GO:0006979;GO:0016021;GO:0005576;GO:0009505;GO:0020037;GO:0140825;GO:0004601;GO:004687	BP:hydrogen peroxide catabolic process;BP:response to oxidative stress;CC:integral component of membrane;CC:extracellular region;CC:plant-type cell wall;MF:heme binding;MF:old GO;MF:peroxidase activity;MF:metal ion binding;
Solyc04g071960.3.ITAG3.2	ABA2	1.26617	2.06392e-05	12.66	10.85	6.63	5.49	6	3.7	10.0467	5.06333	GO:0009688;GO:0005829;GO:0010301;GO:001661	BP:abscisic acid biosynthetic process;CC:cytosol;MF:xanthoxin dehydrogenase activity;MF:oxidoreductase activity, acting on the CH-OH group of donors, NAD or NADP as acceptor;
Solyc04g072000.3.ITAG3.2	E3.2.1.14, CHI5	-1.13196	0.00477041	7.03	10.85	11.19	37.16	30.61	9.82	9.69	25.8633	GO:0005975;GO:0016998;GO:0006032;GO:0005773;GO:0005576;GO:0008061;GO:000456	BP:carbohydrate metabolic process;BP:cell wall macromolecule catabolic process;BP:chitin catabolic process;CC:vacuole;CC:extracellular region;MF:chitin binding;MF:chitinase activity;
Solyc04g072070.3.ITAG3.2	WRK51	-1.6387	1.68721e-05	7	4.38	4.14	29.09	19.73	9.28	5.17333	19.3667	GO:0005634;GO:0003700;GO:004356	CC:nucleus;MF:transcription factor activity, sequence-specific DNA binding;MF:sequence-specific DNA binding;
Solyc04g072280.3.ITAG3.2	E1.10.3.2, LAC14	-3.53471	0.00039281	0	0.07	0.23	1.68	2.49	0.28	0.1	1.48333	GO:0046274;GO:0048046;GO:0052716;GO:0005507;GO:001649	BP:lignin catabolic process;CC:apoplast;MF:hydroquinon;MF:copper ion binding;MF:oxidoreductase activity;
Solyc04g074000.3.ITAG3.2	MIK2	-1.33854	9.29428e-10	140.4	157.16	132.35	688.8	387.2	298.61	143.303	458.203	GO:0006468;GO:0050832;GO:0016021;GO:0005886;GO:0004672;GO:0004674;GO:000552	BP:protein phosphorylation;BP:defense response to fungus;CC:integral component of membrane;CC:plasma membrane;MF:protein kinase activity;MF:protein serine/threonine kinase activity;MF:ATP binding;
Solyc04g074030.3.ITAG3.2	MIK2	-1.16279	2.14638e-08	41.4	49.71	39.17	175.67	105.54	86.3	43.4267	122.503	GO:0006468;GO:0050832;GO:0016021;GO:0005886;GO:0004672;GO:0004674;GO:000552	BP:protein phosphorylation;BP:defense response to fungus;CC:integral component of membrane;CC:plasma membrane;MF:protein kinase activity;MF:protein serine/threonine kinase activity;MF:ATP binding;
Solyc04g074640.3.ITAG3.2	E1.11.1.11, TL29	2.3317	5.4522e-19	140.59	144.49	121.39	26.44	24.4	45.15	135.49	31.9967	GO:0000302;GO:0042744;GO:0034599;GO:0009543;GO:0009507;GO:0020037;GO:000460	BP:response to reactive oxygen species;BP:hydrogen peroxide catabolic process;BP:cellular response to oxidative stress;CC:chloroplast thylakoid lumen;CC:chloroplast;MF:heme binding;MF:peroxidase activity;
Solyc04g074680.1.ITAG3.2	------	-1.33181	0.000422228	6.13	7.08	6.49	16.79	21.19	15.18	6.56667	17.72	------	------
Solyc04g074770.2.ITAG3.2	------	2.06159	4.0412e-09	22.02	10.12	30.55	5.25	6.54	5.75	20.8967	5.84667	------	------
Solyc04g074900.3.ITAG3.2	RP-S21e, RPS21	1.25072	0.000308646	1.22	1.38	1.21	0.56	0.69	0.69	1.27	0.646667	GO:0000461;GO:0000447;GO:0006412;GO:0005840;GO:1990904;GO:0022627;GO:000373	BP:endonucleolytic cleavage to generate mature 3'-end of SSU-rRNA fro;BP:endonucleolytic cleavage in ITS1 to separate SSU-rRNA from 5.8S rRNA and LSU-rRNA from tricistronic rRNA transcrip;BP:translation;CC:ribosome;CC:ribonucleoprotein complex;CC:cytosolic small ribosomal subunit;MF:structural constituent of ribosome;
Solyc04g076190.1.ITAG3.2	AED3	8.96804	1.51967e-11	8.47	3.01	1.76	0	0	0	4.41333	0	GO:0006508;GO:0043067;GO:0005576;GO:000419	BP:proteolysis;BP:regulation of programmed cell death;CC:extracellular region;MF:aspartic-type endopeptidase activity;
Solyc04g076400.3.ITAG3.2	VIL2	1.3964	0.00396234	0.91	0.58	0.5	0.26	0.24	0.41	0.663333	0.303333	GO:0010048;GO:0040029;GO:000563	BP:vernalization response;BP:regulation of gene expression, epigenetic;CC:nucleus;
Solyc04g076870.3.ITAG3.2	hemA	1.10206	5.95691e-17	106.54	117.85	106.94	68.5	60.01	60.47	110.443	62.9933	GO:0006782;GO:0050661;GO:000888	BP:protoporphyrinogen IX biosynthetic process;MF:NADP binding;MF:glutamyl-tRNA reductase activity;
Solyc04g076900.2.ITAG3.2	SYMPK	-1.13593	0.000918024	2.32	1.57	1.72	4.29	5.88	4.71	1.87	4.96	------	------
Solyc04g077020.3.ITAG3.2	TUBA	1.00566	4.65376e-08	1738.39	967.3	1075.31	741.49	750.04	745.73	1260.33	745.753	GO:0000278;GO:0007017;GO:0000226;GO:0005737;GO:0005874;GO:0005200;GO:000552	BP:mitotic cell cycle;BP:microtubule-based process;BP:microtubule cytoskeleton organization;CC:cytoplasm;CC:microtubule;MF:structural constituent of cytoskeleton;MF:GTP binding;
Solyc04g077130.1.ITAG3.2	PSRP6	1.12206	0.00405397	109.07	148.24	141.55	22.1	51.26	111.36	132.953	61.5733	GO:0006412;GO:0005840;GO:0009507;GO:0003735;GO:001984	BP:translation;CC:ribosome;CC:chloroplast;MF:structural constituent of ribosome;MF:rRNA binding;
Solyc04g077310.3.ITAG3.2	Y4729	-1.25371	0.000943367	1.05	1.27	1.53	5.74	2.95	2.78	1.28333	3.82333	GO:0006468;GO:0048544;GO:0016021;GO:0004674;GO:000552	BP:protein phosphorylation;BP:recognition of pollen;CC:integral component of membrane;MF:protein serine/threonine kinase activity;MF:ATP binding;
Solyc04g077340.3.ITAG3.2	Y4729	1.02103	0.00189516	4.13	1.84	2.28	2.34	1.53	1.12	2.75	1.66333	GO:0006468;GO:0048544;GO:0016021;GO:0030246;GO:0004674;GO:0106310;GO:000552	BP:protein phosphorylation;BP:recognition of pollen;CC:integral component of membrane;MF:carbohydrate binding;MF:protein serine/threonine kinase activity;MF:old GO;MF:ATP binding;
Solyc04g077650.3.ITAG3.2	SCPL-I	-1.64473	1.5037e-10	6.91	6.43	5.08	30.51	26.35	13.99	6.14	23.6167	GO:0006508;GO:000418	BP:proteolysis;MF:serine-type carboxypeptidase activity;
Solyc04g077670.3.ITAG3.2	SCPL-I	1.00251	0.000564312	8.17	4.06	5.33	3.22	4.24	2.97	5.85333	3.47667	GO:0006508;GO:000418	BP:proteolysis;MF:serine-type carboxypeptidase activity;
Solyc04g078280.3.ITAG3.2	C81F3	-1.51991	5.22055e-07	4.88	5.09	4.43	21.17	21.71	8.35	4.8	17.0767	GO:0016021;GO:0005506;GO:0016705;GO:0004497;GO:002003	CC:integral component of membrane;MF:iron ion binding;MF:oxidoreductase activity, acting on paired donors, with incorporation or reduction of molecular oxygen;MF:monooxygenase activity;MF:heme binding;
Solyc04g078300.3.ITAG3.2	AG104	-3.45427	0.0054355	0.06	0	0.11	1.25	0.53	0.45	0.0566667	0.743333	GO:0006357;GO:0045944;GO:0005634;GO:0000977;GO:0000978;GO:0046983;GO:000098	BP:regulation of transcription from RNA polymerase II promoter;BP:positive regulation of transcription from RNA polymerase II promoter;CC:nucleus;MF:RNA polymerase II regulatory region sequence-specific DNA binding;MF:RNA polymerase II core promoter proximal region sequence-specific DNA binding;MF:protein dimerization activity;MF:RNA polymerase II transcription factor activity, sequence-specific …
Solyc04g078310.3.ITAG3.2	CCNA	1.23654	0.000485826	2.67	2.12	2.29	1.14	1.18	1.28	2.36	1.2	GO:0044772;GO:0007049;GO:0000079;GO:0051301;GO:0005737;GO:0000307;GO:0005634;GO:001653	BP:mitotic cell cycle phase transition;BP:cell cycle;BP:regulation of cyclin-dependent protein serine/threonine kinase activity;BP:cell division;CC:cytoplasm;CC:cyclin-dependent protein kinase holoenzyme complex;CC:nucleus;MF:cyclin-dependent protein serine/threonine kinase regulator activity;
Solyc04g078340.3.ITAG3.2	CYC13	-1.82057	0.00795962	0.17	0.66	1.56	4.42	5.15	1.14	0.796667	3.57	GO:0016021;GO:0005506;GO:0016705;GO:0004497;GO:002003	CC:integral component of membrane;MF:iron ion binding;MF:oxidoreductase activity, acting on paired donors, with incorporation or reduction of molecular oxygen;MF:monooxygenase activity;MF:heme binding;
Solyc04g078520.3.ITAG3.2	RSS3	1.37899	1.22299e-05	20.5	9.54	13.43	8.45	4.37	7.9	14.49	6.90667	GO:0060255;GO:001921	BP:regulation of macromolecule metabolic process;BP:regulation of nucleobase-containing compound metabolic process;
Solyc04g078740.2.ITAG3.2	SBT3	1.43649	2.74973e-11	17.03	8.78	13.19	6.05	5.57	5.65	13	5.75667	GO:0006508;GO:000425	BP:proteolysis;MF:serine-type endopeptidase activity;
Solyc04g079340.3.ITAG3.2	------	1.10864	3.51891e-18	35.12	25.74	27.63	18.39	16.17	15.27	29.4967	16.61	------	------
Solyc04g079520.3.ITAG3.2	SLC15A3_4, PHT	1.41082	3.82639e-07	6.13	3.7	7.17	2.59	2.76	2.34	5.66667	2.56333	GO:0006817;GO:0050896;GO:0016021;GO:002285	BP:phosphate ion transport;BP:response to stimulus;CC:integral component of membrane;MF:transmembrane transporter activity;
Solyc04g079660.2.ITAG3.2	C82A3	-1.22332	0.00371849	2.34	4.07	5.83	17.97	13.49	4.8	4.08	12.0867	GO:0005506;GO:0016705;GO:0004497;GO:002003	MF:iron ion binding;MF:oxidoreductase activity, acting on paired donors, with incorporation or reduction of molecular oxygen;MF:monooxygenase activity;MF:heme binding;
Solyc04g079700.3.ITAG3.2	JGB	-1.21268	1.53368e-14	7.08	7.02	7.4	22.67	20.6	17.15	7.16667	20.14	GO:0016310;GO:0032259;GO:0016301;GO:000816	BP:phosphorylation;BP:methylation;MF:kinase activity;MF:methyltransferase activity;
Solyc04g079760.3.ITAG3.2	------	-1.04589	0.000849079	14.18	7.48	4.87	25.75	19.22	20.48	8.84333	21.8167	GO:001602	CC:integral component of membrane;
Solyc04g079910.3.ITAG3.2	MCU	-1.32368	0.000609356	0.73	0.99	0.59	2.54	2.73	1.82	0.77	2.36333	GO:0036444;GO:0051560;GO:1990246;GO:0016021;GO:0031305;GO:0005743;GO:0015292;GO:000526	BP:calcium ion transmembrane import into mitochondrion;BP:mitochondrial calcium ion homeostasis;CC:uniplex complex;CC:integral component of membrane;CC:integral component of mitochondrial inner membrane;CC:mitochondrial inner membrane;MF:uniporter activity;MF:calcium channel activity;
Solyc04g081300.3.ITAG3.2	GUN2	1.18611	0.00115891	23.09	7.61	9.31	6.57	5.17	8.33	13.3367	6.69	GO:0030245;GO:0016021;GO:000881	BP:cellulose catabolic process;CC:integral component of membrane;MF:cellulase activity;
Solyc04g081630.2.ITAG3.2	HSP90B, TRA1	-2.26701	0.00149768	0.22	0.58	0.42	3.84	2.54	1.51	0.406667	2.63	GO:0051082;GO:0140662;GO:0016887;GO:000552	MF:unfolded protein binding;MF:old GO;MF:ATPase activity;MF:ATP binding;
Solyc04g081790.3.ITAG3.2	EXL3	3.167	1.1862e-05	3.03	1.9	2.4	0.75	0	0.28	2.44333	0.343333	GO:0006629;GO:0005576;GO:001629	BP:lipid metabolic process;CC:extracellular region;MF:lipase activity;
Solyc04g081870.3.ITAG3.2	EXPA1	1.65392	6.49274e-09	23.03	10.05	11.84	7.02	6.18	4.03	14.9733	5.74333	GO:0009653;GO:0009664;GO:0016020;GO:000557	BP:anatomical structure morphogenesis;BP:plant-type cell wall organization;CC:membrane;CC:extracellular region;
Solyc04g082020.3.ITAG3.2	ZIM17, DNLZ, Tim15	1.05545	1.07687e-09	416.81	442.99	369.39	228.37	224.2	266.64	409.73	239.737	GO:0006457;GO:0030150;GO:0050821;GO:0005739;GO:0051087;GO:000827	BP:protein folding;BP:protein import into mitochondrial matrix;BP:protein stabilization;CC:mitochondrion;MF:chaperone binding;MF:zinc ion binding;
Solyc04g082140.3.ITAG3.2	ASOL	1.42582	1.77081e-06	86.92	29.1	44.49	22.68	21.06	26.26	53.5033	23.3333	GO:0005507;GO:0030599;GO:001649	MF:copper ion binding;MF:pectinesterase activity;MF:oxidoreductase activity;
Solyc04g082200.2.ITAG3.2	------	-1.0097	4.3254e-05	265.42	300.31	517.66	1063.58	969.12	603.31	361.13	878.67	GO:000941	BP:response to water deprivation;
Solyc04g082380.3.ITAG3.2	------	-1.22992	1.17308e-09	10.42	8.32	6.79	25.04	24.18	21.89	8.51	23.7033	------	------
Solyc04g082750.3.ITAG3.2	D42E1	1.01977	3.38905e-05	6.09	5.08	3.89	2.98	2.83	3.15	5.02	2.98667	GO:0006694;GO:0016021;GO:0003854;GO:001661	BP:steroid biosynthetic process;CC:integral component of membrane;MF:3-beta-hydroxy-delta5-steroid dehydrogenase activity;MF:oxidoreductase activity, acting on the CH-OH group of donors, NAD or NADP as acceptor;
Solyc04g082830.3.ITAG3.2	PILS, ECM3	-1.0937	0.000269545	5.41	3.82	6.44	16.34	16.65	7.66	5.22333	13.55	GO:0080162;GO:0009734;GO:001602	BP:intracellular auxin transport;BP:auxin-activated signaling pathway;CC:integral component of membrane;
Solyc04g082840.3.ITAG3.2	CDK	1.10756	0.00328416	10.18	6.12	7.34	2.52	6.53	3.78	7.88	4.27667	GO:0006468;GO:0000082;GO:0010468;GO:0007165;GO:0051301;GO:0010389;GO:0005737;GO:0000307;GO:0005634;GO:0030332;GO:0004674;GO:0004693;GO:000552	BP:protein phosphorylation;BP:G1/S transition of mitotic cell cycle;BP:regulation of gene expression;BP:signal transduction;BP:cell division;BP:regulation of G2/M transition of mitotic cell cycle;CC:cytoplasm;CC:cyclin-dependent protein kinase holoenzyme complex;CC:nucleus;MF:cyclin binding;MF:protein serine/threonine kinase activity;MF:cyclin-dependent protein serine/threonine kinase activity;MF…
Solyc04g083160.2.ITAG3.2	GA3, CYP701	-1.23333	3.78848e-09	7.49	7.67	8.73	30.01	24.74	15.12	7.96333	23.29	GO:0010241;GO:0009686;GO:0016021;GO:0009707;GO:0020037;GO:0016709;GO:0005506;GO:005261	BP:ent-kaurene oxidation to kaurenoic acid;BP:gibberellin biosynthetic process;CC:integral component of membrane;CC:chloroplast outer membrane;MF:heme binding;MF:oxidoreductase activity, acting on paired donors, with incorporation or reduction of molecular oxygen, NA;MF:iron ion binding;MF:ent-kaurene oxidase activity;
Solyc05g005170.3.ITAG3.2	PGLR4	2.06757	0.00372169	1.46	0.56	0.63	0.3	0.24	0.21	0.883333	0.25	GO:0005975;GO:000465	BP:carbohydrate metabolic process;MF:polygalacturonase activity;
Solyc05g005230.3.ITAG3.2	------	1.41321	1.30936e-06	29.26	32.1	23.97	10.5	10.56	14.6	28.4433	11.8867	------	------
Solyc05g005280.3.ITAG3.2	SRO2	-1.79021	7.59896e-18	13.51	9.54	10.88	55.84	56.79	31.46	11.31	48.03	GO:000395	MF:NAD+ ADP-ribosyltransferase activity;
Solyc05g005535.1.ITAG3.2	GP3	2.59393	0.00620836	1.64	0.31	1.66	0.13	0.38	0.14	1.20333	0.216667	GO:0071555;GO:004804	BP:cell wall organization;CC:apoplast;
Solyc05g005540.3.ITAG3.2	GP3	3.321	2.25852e-07	2.95	0.92	2.76	0.27	0.09	0.48	2.21	0.28	GO:0071555;GO:004804	BP:cell wall organization;CC:apoplast;
Solyc05g005560.4.ITAG3.2	GP1	1.67649	4.11613e-18	62.35	35.34	42.83	19.42	15.01	18.18	46.84	17.5367	GO:0071555;GO:0009835;GO:004804	BP:cell wall organization;BP:fruit ripening;CC:apoplast;
Solyc05g005720.3.ITAG3.2	kup	1.04763	0.000194813	4.55	2.24	4.07	2.48	1.86	2.01	3.62	2.11667	GO:0006813;GO:0016021;GO:0016020;GO:0005886;GO:001507	BP:potassium ion transport;CC:integral component of membrane;CC:membrane;CC:plasma membrane;MF:potassium ion transmembrane transporter activity;
Solyc05g005760.3.ITAG3.2	------	1.4538	2.45471e-14	34.69	24.08	23.37	12.53	10.4	12.99	27.38	11.9733	GO:001602	CC:integral component of membrane;
Solyc05g005870.3.ITAG3.2	WTR11	5.13506	0.00127874	0.87	0.19	0.21	0	0.04	0	0.423333	0.0133333	GO:0016021;GO:0005886;GO:002285	CC:integral component of membrane;CC:plasma membrane;MF:transmembrane transporter activity;
Solyc05g005940.3.ITAG3.2	SLC15A3_4, PHT	1.77166	0.00219753	1.11	0.67	0.39	0.31	0.34	0.13	0.723333	0.26	GO:0006857;GO:0006817;GO:0050896;GO:0016021;GO:002285	BP:oligopeptide transport;BP:phosphate ion transport;BP:response to stimulus;CC:integral component of membrane;MF:transmembrane transporter activity;
Solyc05g005980.3.ITAG3.2	SLC15A3_4, PHT	1.26207	9.49026e-05	19.41	21.58	8.86	7.31	10.91	7.12	16.6167	8.44667	GO:0006857;GO:0006817;GO:0050896;GO:0016021;GO:0005886;GO:002285	BP:oligopeptide transport;BP:phosphate ion transport;BP:response to stimulus;CC:integral component of membrane;CC:plasma membrane;MF:transmembrane transporter activity;
Solyc05g006570.1.ITAG3.2	Y1719	1.409	0.00033474	2.74	1.9	1.85	1.06	0.72	1.15	2.16333	0.976667	GO:0006468;GO:0098542;GO:0016021;GO:0005524;GO:000467	BP:protein phosphorylation;BP:defense response to other organism;CC:integral component of membrane;MF:ATP binding;MF:protein kinase activity;
Solyc05g007585.1.ITAG3.2	LCD	1.63947	0.00246175	2.56	3.19	3.63	1.12	1.84	0.62	3.12667	1.19333	GO:0003824;GO:004353	MF:catalytic activity;MF:ADP binding;
Solyc05g007770.3.ITAG3.2	NAP1	-1.57959	5.96444e-07	12.49	6.71	11.08	58.57	37.05	17.73	10.0933	37.7833	GO:0009825;GO:0009835;GO:0031155;GO:0010150;GO:0006355;GO:0009793;GO:0009908;GO:0005634;GO:0043565;GO:0000976;GO:000367	BP:multidimensional cell growth;BP:fruit ripening;BP:regulation of reproductive fruiting body development;BP:leaf senescence;BP:regulation of transcription, DNA-templated;BP:embryo development ending in seed dormancy;BP:flower development;CC:nucleus;MF:sequence-specific DNA binding;MF:transcription regulatory region sequence-specific DNA binding;MF:DNA binding;
Solyc05g007830.3.ITAG3.2	EXPA1	1.67266	1.40239e-55	287.52	227.98	256.21	102.54	91.36	91.06	257.237	94.9867	GO:0009664;GO:0006949;GO:0009653;GO:0016021;GO:0016020;GO:000557	BP:plant-type cell wall organization;BP:syncytium formation;BP:anatomical structure morphogenesis;CC:integral component of membrane;CC:membrane;CC:extracellular region;
Solyc05g007840.3.ITAG3.2	MTERFD	-1.24992	0.00176009	6.07	1.96	4.48	13.54	14.3	7.15	4.17	11.6633	GO:0032502;GO:0009658;GO:0006355;GO:0006353;GO:0009507;GO:000369	BP:developmental process;BP:chloroplast organization;BP:regulation of transcription, DNA-templated;BP:DNA-templated transcription, termination;CC:chloroplast;MF:double-stranded DNA binding;
Solyc05g008140.3.ITAG3.2	------	1.057	0.000185788	7.02	5.05	6.57	4.43	3.32	2.99	6.21333	3.58	------	------
Solyc05g008300.2.ITAG3.2	HIP37	1.38533	3.47358e-05	11.25	4.91	6.19	4.16	2.63	3.4	7.45	3.39667	GO:0005507;GO:0046872;GO:001649	MF:copper ion binding;MF:metal ion binding;MF:oxidoreductase activity;
Solyc05g008480.3.ITAG3.2	ASF1	1.26566	0.00231957	7.11	12.46	9.5	4.81	4.63	4.13	9.69	4.52333	GO:0006336;GO:0006337;GO:0006335;GO:0006325;GO:0016573;GO:0006334;GO:0005634;GO:0030527;GO:004239	BP:DNA replication-independent nucleosome assembly;BP:nucleosome disassembly;BP:DNA replication-dependent nucleosome assembly;BP:chromatin organization;BP:histone acetylation;BP:nucleosome assembly;CC:nucleus;MF:structural constituent of chromatin;MF:histone binding;
Solyc05g008820.3.ITAG3.2	DPP1, DPPL, PLPP4_5	-1.17873	6.7158e-06	4.07	4.26	5.43	14.44	15.16	8.31	4.58667	12.6367	GO:0006644;GO:0016021;GO:000819	BP:phospholipid metabolic process;CC:integral component of membrane;MF:phosphatidate phosphatase activity;
Solyc05g009000.3.ITAG3.2	LRL21	-1.11498	6.39659e-06	10.21	8.72	7.05	33	23.39	13.62	8.66	23.3367	GO:0006468;GO:0016021;GO:0005524;GO:000467	BP:protein phosphorylation;CC:integral component of membrane;MF:ATP binding;MF:protein kinase activity;
Solyc05g009090.2.ITAG3.2	LRL21	-1.37877	0.000262144	2.27	2.42	3.57	14.48	9.05	3.82	2.75333	9.11667	GO:0006468;GO:0016021;GO:0016020;GO:0004674;GO:0004672;GO:000552	BP:protein phosphorylation;CC:integral component of membrane;CC:membrane;MF:protein serine/threonine kinase activity;MF:protein kinase activity;MF:ATP binding;
Solyc05g009270.3.ITAG3.2	KCS	2.46143	0.00265529	5.34	0.44	0.72	0.55	0.27	0.54	2.16667	0.453333	GO:0006633;GO:0016021;GO:010275	BP:fatty acid biosynthetic process;CC:integral component of membrane;MF:very-long-chain 3-ketoacyl-CoA synthase activity;
Solyc05g009420.1.ITAG3.2	------	-1.13566	3.72971e-10	49.94	47.81	52.01	161.31	141.8	89.84	49.92	130.983	GO:001602	CC:integral component of membrane;
Solyc05g009470.3.ITAG3.2	XYL1	1.15185	4.28693e-07	167.18	102.25	81.74	70.78	51.35	67.87	117.057	63.3333	GO:0005975;GO:0032450;GO:0030246;GO:000455	BP:carbohydrate metabolic process;MF:maltose alpha-glucosidase activity;MF:carbohydrate binding;MF:hydrolase activity, hydrolyzing O-glycosyl compounds;
Solyc05g009500.3.ITAG3.2	SLC15A3_4, PHT	-1.08243	1.33413e-09	41.12	26.37	25.06	82.67	87.23	66.04	30.85	78.6467	GO:0006817;GO:0010336;GO:0050896;GO:0016021;GO:0097708;GO:0005886;GO:002285	BP:phosphate ion transport;BP:gibberellic acid homeostasis;BP:response to stimulus;CC:integral component of membrane;CC:intracellular vesicle;CC:plasma membrane;MF:transmembrane transporter activity;
Solyc05g009520.1.ITAG3.2	------	-1.14214	0.000517175	31.62	17.58	27.01	66.27	78.94	38.49	25.4033	61.2333	------	------
Solyc05g009550.3.ITAG3.2	IST1L	-1.76653	2.10577e-12	2.92	2.81	3.48	16.87	14.54	7.64	3.07	13.0167	GO:0015031;GO:0008104;GO:000697	BP:protein transport;BP:protein localization;BP:response to oxidative stress;
Solyc05g009610.1.ITAG3.2	CXE6	-1.27466	0.000469232	26.7	10.3	8.72	60.08	41.96	29.47	15.24	43.8367	GO:001678	MF:hydrolase activity;
Solyc05g009660.3.ITAG3.2	TGA	1.15685	0.000413609	5.32	2.22	3.5	2.43	1.53	2	3.68	1.98667	GO:0003700;GO:004356	MF:transcription factor activity, sequence-specific DNA binding;MF:sequence-specific DNA binding;
Solyc05g009700.3.ITAG3.2	LHTL6	1.06096	0.0039994	5.49	3.03	5.01	1.6	3.07	2.78	4.51	2.48333	GO:0006865;GO:0003333;GO:0016020;GO:0016021;GO:001517	BP:amino acid transport;BP:amino acid transmembrane transport;CC:membrane;CC:integral component of membrane;MF:amino acid transmembrane transporter activity;
Solyc05g010030.3.ITAG3.2	MIZ1	-1.11034	0.000104936	11.86	13.42	12.29	37.16	29.83	21.3	12.5233	29.43	GO:001027	BP:hydrotropism;
Solyc05g010340.3.ITAG3.2	udk, UCK	1.14401	3.72657e-07	36.43	17.2	28.39	16.9	12.53	15.06	27.34	14.83	GO:0009751;GO:1900425;GO:0016310;GO:2000031;GO:0098542;GO:0010113;GO:0002237;GO:0002239;GO:1902289;GO:0005737;GO:0016021;GO:0005741;GO:0016301;GO:0016462;GO:000552	BP:response to salicylic acid;BP:negative regulation of defense response to bacterium;BP:phosphorylation;BP:regulation of salicylic acid mediated signaling pathway;BP:defense response to other organism;BP:negative regulation of systemic acquired resistance;BP:response to molecule of bacterial origin;BP:response to oomycetes;BP:negative regulation of defense response to oomycetes;CC:cytoplasm;CC:i…
Solyc05g010475.1.ITAG3.2	------	-2.13568	3.35829e-07	2.25	1.37	2.99	16.83	13.34	5.15	2.20333	11.7733	------	------
Solyc05g011890.1.ITAG3.2	SOT12	1.25189	0.00714467	11.23	3.49	4.53	3.09	3.92	2.4	6.41667	3.13667	GO:0051923;GO:0005737;GO:000814	BP:sulfation;CC:cytoplasm;MF:sulfotransferase activity;
Solyc05g011960.3.ITAG3.2	------	-1.09543	1.25155e-05	8.84	8.55	8.07	35.65	19.85	13.17	8.48667	22.89	GO:001602	CC:integral component of membrane;
Solyc05g012180.3.ITAG3.2	MES11	-1.61617	0.000251005	0.96	1.88	1.75	7.5	7.16	2.81	1.53	5.82333	GO:0009694;GO:0009696;GO:0080032;GO:0080031;GO:008003	BP:jasmonic acid metabolic process;BP:salicylic acid metabolic process;MF:methyl jasmonate esterase activity;MF:methyl salicylate esterase activity;MF:methyl indole-3-acetate esterase activity;
Solyc05g012230.3.ITAG3.2	------	-1.24311	0.00678496	1.5	0.58	1.35	3.29	3.59	2.72	1.14333	3.2	GO:000835	BP:asymmetric cell division;
Solyc05g012660.2.ITAG3.2	MUC21	-1.89908	0.00431557	0.2	0.16	0.17	0.97	0.99	0.47	0.176667	0.81	GO:0005794;GO:0016021;GO:0016757;GO:001676	CC:Golgi apparatus;CC:integral component of membrane;MF:transferase activity, transferring glycosyl groups;MF:transferase activity, transferring pentosyl groups;
Solyc05g012820.1.ITAG3.2	------	-1.65465	0.00178074	1.66	2.19	2.64	13.07	9.41	2.51	2.16333	8.33	GO:001602	CC:integral component of membrane;
Solyc05g012850.2.ITAG3.2	------	-1.53571	3.49494e-05	5.29	5.12	5.62	28.57	20.25	8.03	5.34333	18.95	GO:001602	CC:integral component of membrane;
Solyc05g013207.1.ITAG3.2	KCS	1.69643	0.000104158	8.32	4.01	3.72	2.18	1.05	2.63	5.35	1.95333	GO:0006633;GO:0016021;GO:010275	BP:fatty acid biosynthetic process;CC:integral component of membrane;MF:very-long-chain 3-ketoacyl-CoA synthase activity;
Solyc05g013710.3.ITAG3.2	SUFE2	-1.02914	1.3998e-05	2.95	4.25	3.4	10.05	6.77	5.35	3.53333	7.39	GO:0051176;GO:0009507;GO:000804	BP:positive regulation of sulfur metabolic process;CC:chloroplast;MF:enzyme activator activity;
Solyc05g014000.3.ITAG3.2	pel	3.26657	2.1507e-18	46.22	16.83	22.66	3.23	2.16	4.94	28.57	3.44333	GO:0045490;GO:0030570;GO:004687	BP:pectin catabolic process;MF:pectate lyase activity;MF:metal ion binding;
Solyc05g015480.3.ITAG3.2	------	-1.70012	3.8929e-14	3.42	2.94	3.62	16.49	12.52	9.79	3.32667	12.9333	------	------
Solyc05g016120.2.ITAG3.2	psbA	-1.9158	8.39138e-08	17.84	11.37	8.51	62.74	72.34	29.58	12.5733	54.8867	GO:0009772;GO:0009536;GO:0009523;GO:0016021;GO:0009507;GO:0016168;GO:0045156;GO:004687	BP:photosynthetic electron transport in photosystem II;CC:plastid;CC:photosystem II;CC:integral component of membrane;CC:chloroplast;MF:chlorophyll binding;MF:electron transporter, transferring electrons within the cyclic electron transport pathway of photosynthesis activity;MF:metal ion binding;
Solyc05g021090.3.ITAG3.2	NAC42	-1.53626	7.28515e-05	4.84	4.28	4.08	21.68	20.28	5.58	4.4	15.8467	GO:0006355;GO:000367	BP:regulation of transcription, DNA-templated;MF:DNA binding;
Solyc05g024260.3.ITAG3.2	SLC50A, SWEET	-2.26683	7.08721e-06	1.6	0.62	1.02	5.32	3.4	9.25	1.08	5.99	GO:0008643;GO:0016021;GO:0005886;GO:005111	BP:carbohydrate transport;CC:integral component of membrane;CC:plasma membrane;MF:sugar transmembrane transporter activity;
Solyc05g025780.3.ITAG3.2	PRK3	-1.70614	0.00063794	0.3	0.31	0.15	1.08	0.82	1.1	0.253333	1	GO:0006468;GO:0098542;GO:0016021;GO:0005524;GO:000467	BP:protein phosphorylation;BP:defense response to other organism;CC:integral component of membrane;MF:ATP binding;MF:protein kinase activity;
Solyc05g043330.3.ITAG3.2	GDL34	1.35073	0.00609016	4.94	1.69	2.03	1.56	1.11	1.34	2.88667	1.33667	GO:0016021;GO:001678	CC:integral component of membrane;MF:hydrolase activity, acting on ester bonds;
Solyc05g047600.3.ITAG3.2	CIPK9	1.96921	6.04459e-05	2.51	5.38	3.28	0.59	1	1.81	3.72333	1.13333	GO:0006468;GO:0007165;GO:0035556;GO:0004674;GO:000552	BP:protein phosphorylation;BP:signal transduction;BP:intracellular signal transduction;MF:protein serine/threonine kinase activity;MF:ATP binding;
Solyc05g047680.3.ITAG3.2	CYP78A	-1.32178	4.63181e-08	8.1	8.77	15.11	37.05	28.96	31.21	10.66	32.4067	GO:0016021;GO:0005506;GO:0016705;GO:0004497;GO:002003	CC:integral component of membrane;MF:iron ion binding;MF:oxidoreductase activity, acting on paired donors, with incorporation or reduction of molecular oxygen;MF:monooxygenase activity;MF:heme binding;
Solyc05g048740.3.ITAG3.2	LBD11	-1.64367	0.00446376	0.45	0.73	0.41	2.68	2.26	1.15	0.53	2.03	------	------
Solyc05g050620.2.ITAG3.2	TIF31, CLU1	-4.8303	0.000119827	0.44	0	0	6.97	7.59	0.76	0.146667	5.10667	GO:0006996;GO:0051640;GO:000573	BP:organelle organization;BP:organelle localization;CC:cytoplasm;
Solyc05g051530.3.ITAG3.2	ABCG2, CD338	-1.56109	0.000627816	24.06	27.04	30.14	139.36	120.25	41.11	27.08	100.24	------	------
Solyc05g051880.3.ITAG3.2	otsB	-1.43284	0.00423252	0.94	1.16	0.64	2.83	4.03	2.1	0.913333	2.98667	GO:0005992;GO:000480	BP:trehalose biosynthetic process;MF:trehalose-phosphatase activity;
Solyc05g053120.1.ITAG3.2	CISZOG	1.29802	0.00781273	8.54	6.54	3.36	2.14	5.25	1.55	6.14667	2.98	GO:000819	MF:UDP-glycosyltransferase activity;
Solyc05g053330.3.ITAG3.2	MYBP	-1.3693	9.27873e-05	6.26	3.61	2.96	19.66	10.59	9.63	4.27667	13.2933	GO:0010597;GO:0006355;GO:0005634;GO:0043565;GO:0003700;GO:000097	BP:green leaf volatile biosynthetic process;BP:regulation of transcription, DNA-templated;CC:nucleus;MF:sequence-specific DNA binding;MF:transcription factor activity, sequence-specific DNA binding;MF:transcription regulatory region sequence-specific DNA binding;
Solyc05g053400.2.ITAG3.2	CISZOG	1.81254	3.58718e-05	23.45	23.42	6.94	4.52	9.27	4.59	17.9367	6.12667	GO:000819	MF:UDP-glycosyltransferase activity;
Solyc05g054820.1.ITAG3.2	EXOC7, EXO70	-1.14126	0.000348037	3.45	2.59	3.74	11.38	10.8	4.46	3.26	8.88	GO:0015031;GO:0006887;GO:0000145;GO:000554	BP:protein transport;BP:exocytosis;CC:exocyst;MF:phosphatidylinositol-4,5-bisphosphate binding;
Solyc05g055400.3.ITAG3.2	CYP77A	1.05196	5.2605e-05	18.73	10.1	9.56	9.24	6.45	6.6	12.7967	7.43	GO:0016020;GO:0016021;GO:0004497;GO:0020037;GO:0016709;GO:0016705;GO:000550	CC:membrane;CC:integral component of membrane;MF:monooxygenase activity;MF:heme binding;MF:oxidoreductase activity, acting on paired donors, with incorporation or reduction of molecular oxygen, NA;MF:oxidoreductase activity, acting on paired donors, with incorporation or reduction of molecular oxygen;MF:iron ion binding;
Solyc05g055540.2.ITAG3.2	NFD4	-1.01011	0.0014147	13.13	7.64	8.35	35.58	24.8	11.67	9.70667	24.0167	GO:0006817;GO:0050896;GO:0016020;GO:0016021;GO:002285	BP:phosphate ion transport;BP:response to stimulus;CC:membrane;CC:integral component of membrane;MF:transmembrane transporter activity;
Solyc05g055730.3.ITAG3.2	metF, MTHFR	1.31793	0.00364219	2.94	1.02	1.36	0.98	0.8	0.84	1.77333	0.873333	GO:0006555;GO:0035999;GO:0009086;GO:0106313;GO:0106312;GO:0005829;GO:0004489;GO:007194	BP:methionine metabolic process;BP:tetrahydrofolate interconversion;BP:methionine biosynthetic process;BP:old GO;BP:old GO;CC:cytosol;MF:methylenetetrahydrofolate reductas;MF:FAD binding;
Solyc05g055990.3.ITAG3.2	PIP	1.1062	0.000150412	24.9	16.53	14.93	14.09	7.03	9.99	18.7867	10.37	GO:0016021;GO:0005886;GO:0015250;GO:001526	CC:integral component of membrane;CC:plasma membrane;MF:water channel activity;MF:channel activity;
Solyc05g056050.3.ITAG3.2	LHCA1	1.49154	1.59862e-14	834.82	980.53	805.88	340.54	313.57	444.47	873.743	366.193	GO:0009768;GO:0009416;GO:0009765;GO:0009535;GO:0009522;GO:0009523;GO:0016021;GO:0016168;GO:004687	BP:photosynthesis, light harvesting in photosystem I;BP:response to light stimulus;BP:photosynthesis, light harvesting;CC:chloroplast thylakoid membrane;CC:photosystem I;CC:photosystem II;CC:integral component of membrane;MF:chlorophyll binding;MF:metal ion binding;
Solyc05g056070.3.ITAG3.2	LHCA1	1.25825	9.71711e-10	3222.61	3863.14	3389.98	1453.54	1467.46	2169.39	3491.91	1696.8	GO:0009768;GO:0009416;GO:0009765;GO:0009535;GO:0009522;GO:0009523;GO:0016021;GO:0016168;GO:004687	BP:photosynthesis, light harvesting in photosystem I;BP:response to light stimulus;BP:photosynthesis, light harvesting;CC:chloroplast thylakoid membrane;CC:photosystem I;CC:photosystem II;CC:integral component of membrane;MF:chlorophyll binding;MF:metal ion binding;
Solyc06g005090.3.ITAG3.2	LBD11	-2.16969	0.000400171	1.38	1.2	1.09	9.6	8.5	1.76	1.22333	6.62	------	------
Solyc06g005470.3.ITAG3.2	MT2Z	-2.00516	1.16509e-05	2.79	2.18	0.97	13.68	8.8	6.59	1.98	9.69	GO:004687	MF:metal ion binding;
Solyc06g005475.1.ITAG3.2	OEP16	-2.38845	8.74233e-06	3.37	1.46	0.48	10.67	8.01	13.22	1.77	10.6333	GO:0045037;GO:0009707;GO:0016021;GO:0022857;GO:001517	BP:protein import into chloroplast stroma;CC:chloroplast outer membrane;CC:integral component of membrane;MF:transmembrane transporter activity;MF:amino acid transmembrane transporter activity;
Solyc06g005710.3.ITAG3.2	PTA16	1.26828	5.84991e-20	217.79	223.16	216.3	110.38	103.97	115.59	219.083	109.98	------	------
Solyc06g007130.4.ITAG3.2	FAD3, FAD7, FAD8, desB	1.10744	3.64809e-06	13.22	9.78	9.86	5.98	5.96	6.89	10.9533	6.27667	GO:0006629;GO:0016021;GO:001671	BP:lipid metabolic process;CC:integral component of membrane;MF:oxidoreductase activity, acting on paired donors, with oxidation of a pair of donors resulting in the reduction of molecular oxygen to two molecules of water;
Solyc06g007170.3.ITAG3.2	TBL44	1.30467	0.00066507	19.52	7.6	7.56	5.81	3.75	6.86	11.56	5.47333	GO:0016021;GO:001641	CC:integral component of membrane;MF:O-acetyltransferase activity;
Solyc06g007440.3.ITAG3.2	CIPKB	1.35745	1.11678e-05	5.78	7.95	6.32	3.61	3.64	2.26	6.68333	3.17	GO:0006468;GO:0007165;GO:0004674;GO:000552	BP:protein phosphorylation;BP:signal transduction;MF:protein serine/threonine kinase activity;MF:ATP binding;
Solyc06g008030.3.ITAG3.2	PIF1	1.24651	2.65874e-11	78.44	77.16	73.94	36.75	31.19	46.02	76.5133	37.9867	GO:0006355;GO:0005634;GO:004698	BP:regulation of transcription, DNA-templated;CC:nucleus;MF:protein dimerization activity;
Solyc06g008590.3.ITAG3.2	IAA	2.64299	0.000190674	6.47	0.97	6.12	0.63	1.38	0.48	4.52	0.83	GO:0006355;GO:0009734;GO:000563	BP:regulation of transcription, DNA-templated;BP:auxin-activated signaling pathway;CC:nucleus;
Solyc06g008760.1.ITAG3.2	grxC, GLRX, GLRX2	-1.10539	0.00631336	119.13	109.62	127.44	265.02	231.33	145.09	118.73	213.813	GO:0005737;GO:0005634;GO:009757	CC:cytoplasm;CC:nucleus;MF:glutathione oxidoreductase activity;
Solyc06g010010.2.ITAG3.2	MLO	-1.19773	0.00509361	2.19	1.33	1.67	5.19	3.24	1.72	1.73	3.38333	GO:0006952;GO:0009607;GO:0016021;GO:000551	BP:defense response;BP:response to biotic stimulus;CC:integral component of membrane;MF:calmodulin binding;
Solyc06g010033.1.ITAG3.2	MLO	-1.05585	3.55122e-13	21.14	22.67	24.31	66.64	61.84	49.06	22.7067	59.18	GO:0006952;GO:0009607;GO:0016021;GO:000551	BP:defense response;BP:response to biotic stimulus;CC:integral component of membrane;MF:calmodulin binding;
Solyc06g011350.3.ITAG3.2	PIP	-1.87684	1.38004e-13	12.7	12.44	14.72	70.6	75.07	33.01	13.2867	59.56	GO:0016021;GO:0005886;GO:0015250;GO:001526	CC:integral component of membrane;CC:plasma membrane;MF:water channel activity;MF:channel activity;
Solyc06g019170.3.ITAG3.2	ALDH18A1, P5CS	1.01717	4.44091e-06	7.25	5.54	6.53	3.6	4.93	3.04	6.44	3.85667	GO:0016310;GO:0055129;GO:0005737;GO:0004349;GO:0004350;GO:000552	BP:phosphorylation;BP:L-proline biosynthetic process;CC:cytoplasm;MF:glutamate 5-kinase activity;MF:glutamate-5-semialdehyde dehydrogenase activity;MF:ATP binding;
Solyc06g034390.1.ITAG3.2	EXOL3	1.6014	0.000554687	2.96	2.13	3.03	1.1	1.1	0.97	2.70667	1.05667	GO:0016021;GO:000561	CC:integral component of membrane;CC:extracellular space;
Solyc06g043150.3.ITAG3.2	CDH1, FZR1	1.22702	0.00416559	2.29	1.75	2.29	0.76	1.7	0.77	2.11	1.07667	GO:0031145;GO:0016567;GO:1905786;GO:1904668;GO:0005680;GO:0097027;GO:0010997;GO:199075	BP:anaphase-promoting complex-dependent catabolic process;BP:protein ubiquitination;BP:positive regulation of anaphase-promoting complex-dependent catabolic process;BP:positive regulation of ubiquitin protein ligase activity;CC:anaphase-promoting complex;MF:ubiquitin-protein transferase activator activity;MF:anaphase-promoting complex binding;MF:ubiquitin ligase activator activity;
Solyc06g048740.2.ITAG3.2	Y3475	-1.39075	1.20924e-05	2.57	3.47	2.19	14.07	9.02	4.97	2.74333	9.35333	GO:0006468;GO:0050832;GO:0016021;GO:0005886;GO:0004672;GO:0004674;GO:000552	BP:protein phosphorylation;BP:defense response to fungus;CC:integral component of membrane;CC:plasma membrane;MF:protein kinase activity;MF:protein serine/threonine kinase activity;MF:ATP binding;
Solyc06g048865.1.ITAG3.2	------	-1.03245	0.00529373	0.72	1.4	0.7	2.49	2.39	1.56	0.94	2.14667	------	------
Solyc06g049020.1.ITAG3.2	------	-1.12818	7.01471e-05	9.14	6.82	8.24	24.24	21.07	15.36	8.06667	20.2233	------	------
Solyc06g051860.3.ITAG3.2	PHO84	-1.97272	1.03241e-05	0.4	0.52	0.71	3.27	2.46	2.06	0.543333	2.59667	GO:0006817;GO:0050896;GO:0016021;GO:002285	BP:phosphate ion transport;BP:response to stimulus;CC:integral component of membrane;MF:transmembrane transporter activity;
Solyc06g052050.3.ITAG3.2	HSPA5, BIP	1.10845	0.0025373	2.44	1.34	2.7	1.47	1.24	0.95	2.16	1.22	GO:0030968;GO:0030433;GO:0051085;GO:0042026;GO:0034620;GO:0005737;GO:0016020;GO:0005783;GO:0016021;GO:0005788;GO:0140662;GO:0034663;GO:0005634;GO:0031072;GO:0044183;GO:0051787;GO:0051082;GO:0016887;GO:000552	BP:endoplasmic reticulum unfolded protein response;BP:ER-associated ubiquitin-dependent protein catabolic process;BP:chaperone mediated protein folding requiring cofactor;BP:protein refolding;BP:cellular response to unfolded protein;CC:cytoplasm;CC:membrane;CC:endoplasmic reticulum;CC:integral component of membrane;CC:endoplasmic reticulum lumen;CC:old GO;CC:endoplasmic reticulum chaperone comple…
Solyc06g053620.3.ITAG3.2	CAMK1	1.70854	7.94535e-05	19.69	8.13	6.68	3.9	2.71	5.41	11.5	4.00667	GO:0006468;GO:0018105;GO:0035556;GO:0046777;GO:0005737;GO:0005634;GO:0004683;GO:0009931;GO:0004674;GO:0005516;GO:000552	BP:protein phosphorylation;BP:peptidyl-serine phosphorylation;BP:intracellular signal transduction;BP:protein autophosphorylation;CC:cytoplasm;CC:nucleus;MF:calmodulin-dependent protein kinase activity;MF:calcium-dependent protein serine/threonine kinase activity;MF:protein serine/threonine kinase activity;MF:calmodulin binding;MF:ATP binding;
Solyc06g053625.1.ITAG3.2	CAMK1	2.2143	5.06408e-05	17.02	11.07	9.57	2.05	2.03	4.91	12.5533	2.99667	GO:0006468;GO:0018105;GO:0035556;GO:0046777;GO:0005737;GO:0005634;GO:0004683;GO:0009931;GO:0004674;GO:0005516;GO:000552	BP:protein phosphorylation;BP:peptidyl-serine phosphorylation;BP:intracellular signal transduction;BP:protein autophosphorylation;CC:cytoplasm;CC:nucleus;MF:calmodulin-dependent protein kinase activity;MF:calcium-dependent protein serine/threonine kinase activity;MF:protein serine/threonine kinase activity;MF:calmodulin binding;MF:ATP binding;
Solyc06g053760.3.ITAG3.2	STX1B_2_3	1.32684	0.000943825	2.63	2.35	3.56	0.81	1.58	1.63	2.84667	1.34	GO:0006887;GO:0016192;GO:0006906;GO:0048278;GO:0006886;GO:0009524;GO:0016021;GO:0031201;GO:0012505;GO:0005886;GO:0009504;GO:0000149;GO:000548	BP:exocytosis;BP:vesicle-mediated transport;BP:vesicle fusion;BP:vesicle docking;BP:intracellular protein transport;CC:phragmoplast;CC:integral component of membrane;CC:SNARE complex;CC:endomembrane system;CC:plasma membrane;CC:cell plate;MF:SNARE binding;MF:SNAP receptor activity;
Solyc06g053960.3.ITAG3.2	HSFF	-1.34528	0.000137657	3.26	2.28	3.06	9.9	12.21	4.5	2.86667	8.87	GO:0006357;GO:0034605;GO:0005634;GO:0043565;GO:0003700;GO:000097	BP:regulation of transcription from RNA polymerase II promoter;BP:cellular response to heat;CC:nucleus;MF:sequence-specific DNA binding;MF:transcription factor activity, sequence-specific DNA binding;MF:RNA polymerase II core promoter proximal region sequence-specific DNA binding;
Solyc06g059860.3.ITAG3.2	------	-1.04405	1.00947e-07	21.92	17.75	19.81	61.89	53.61	32.94	19.8267	49.48	------	------
Solyc06g060520.1.ITAG3.2	------	1.04383	0.00765106	9.16	6.56	4	3.7	3.66	3.84	6.57333	3.73333	GO:001602	CC:integral component of membrane;
Solyc06g060640.1.ITAG3.2	14KD	2.3387	0.000836368	23.99	15.71	8.29	5.05	2.54	2.11	15.9967	3.23333	------	------
Solyc06g060680.2.ITAG3.2	ZRK1	-1.46777	6.31692e-05	11.15	6.54	8.16	38.47	34.12	12.47	8.61667	28.3533	GO:0006468;GO:0007166;GO:0005886;GO:0005524;GO:000467	BP:protein phosphorylation;BP:cell surface receptor signaling pathway;CC:plasma membrane;MF:ATP binding;MF:protein kinase activity;
Solyc06g061200.1.ITAG3.2	------	5.83618	9.5814e-18	5.92	10.57	17.73	0.1	0.25	0.36	11.4067	0.236667	------	------
Solyc06g062370.3.ITAG3.2	PPA1	2.33043	0.000563271	5.02	1.54	2.1	0.38	0.99	0.59	2.88667	0.653333	GO:000399	MF:acid phosphatase activity;
Solyc06g062390.3.ITAG3.2	PPA1	2.89254	3.27055e-07	2.46	2.24	4.31	0.3	0.6	0.52	3.00333	0.473333	GO:000399	MF:acid phosphatase activity;
Solyc06g062420.3.ITAG3.2	------	-1.01939	0.00753213	7.83	13.4	8.01	22.8	26.97	15.4	9.74667	21.7233	GO:001602	CC:integral component of membrane;
Solyc06g062580.3.ITAG3.2	BGAL	1.62902	2.27623e-06	7.52	2.55	3.52	1.63	1.64	1.91	4.53	1.72667	GO:0005975;GO:0005773;GO:0004565;GO:003024	BP:carbohydrate metabolic process;CC:vacuole;MF:beta-galactosidase activity;MF:carbohydrate binding;
Solyc06g062920.3.ITAG3.2	RIPK	-1.10294	0.000225298	1.6	1.97	1.65	4.98	5.3	3.43	1.74	4.57	GO:0006468;GO:0005524;GO:000467	BP:protein phosphorylation;MF:ATP binding;MF:protein kinase activity;
Solyc06g063200.2.ITAG3.2	GRIP	-1.06759	3.89545e-05	1.28	1.14	1.28	4.07	3.2	2.3	1.23333	3.19	GO:0016021;GO:001527	CC:integral component of membrane;MF:ligand-gated ion channel activity;
Solyc06g063370.3.ITAG3.2	LHCB5	1.34729	2.16967e-17	3853.39	3734.04	3343.23	1514.6	1583.47	1912.98	3643.55	1670.35	GO:0009768;GO:0009416;GO:0009765;GO:0009535;GO:0009522;GO:0009523;GO:001616	BP:photosynthesis, light harvesting in photosystem I;BP:response to light stimulus;BP:photosynthesis, light harvesting;CC:chloroplast thylakoid membrane;CC:photosystem I;CC:photosystem II;MF:chlorophyll binding;
Solyc06g064550.3.ITAG3.2	thrA	3.62196	5.11665e-48	26.32	24.57	16.88	2.09	1.8	2.74	22.59	2.21	GO:0016310;GO:0009067;GO:0009089;GO:0009086;GO:0009090;GO:0009088;GO:0050661;GO:0004412;GO:0005524;GO:000407	BP:phosphorylation;BP:aspartate family amino acid biosynthetic process;BP:lysine biosynthetic process via diaminopimelate;BP:methionine biosynthetic process;BP:homoserine biosynthetic process;BP:threonine biosynthetic process;MF:NADP binding;MF:homoserine dehydrogenase activity;MF:ATP binding;MF:aspartate kinase activity;
Solyc06g065380.3.ITAG3.2	CPK	1.88641	3.04514e-09	4.63	2.82	3.78	1.49	1.19	1	3.74333	1.22667	GO:0006468;GO:0018105;GO:0035556;GO:0046777;GO:0005737;GO:0005634;GO:0004683;GO:0009931;GO:0005509;GO:0004672;GO:0005524;GO:000551	BP:protein phosphorylation;BP:peptidyl-serine phosphorylation;BP:intracellular signal transduction;BP:protein autophosphorylation;CC:cytoplasm;CC:nucleus;MF:calmodulin-dependent protein kinase activity;MF:calcium-dependent protein serine/threonine kinase activity;MF:calcium ion binding;MF:protein kinase activity;MF:ATP binding;MF:calmodulin binding;
Solyc06g065680.3.ITAG3.2	CCNA	1.00909	0.00011208	5.77	3.73	5.48	2.58	3.67	2.67	4.99333	2.97333	GO:0000079;GO:0044772;GO:0051301;GO:0007049;GO:0005737;GO:0000307;GO:0005634;GO:001653	BP:regulation of cyclin-dependent protein serine/threonine kinase activity;BP:mitotic cell cycle phase transition;BP:cell division;BP:cell cycle;CC:cytoplasm;CC:cyclin-dependent protein kinase holoenzyme complex;CC:nucleus;MF:cyclin-dependent protein serine/threonine kinase regulator activity;
Solyc06g065970.1.ITAG3.2	14KD	4.70945	4.49369e-05	23.34	5.66	10.48	0.49	0.43	0.67	13.16	0.53	------	------
Solyc06g066540.1.ITAG3.2	EREBP	1.61505	0.00277004	14.16	5.16	9.04	2.42	5.01	2.78	9.45333	3.40333	GO:0006952;GO:0009873;GO:0005634;GO:0003700;GO:000367	BP:defense response;BP:ethylene-activated signaling pathway;CC:nucleus;MF:transcription factor activity, sequence-specific DNA binding;MF:DNA binding;
Solyc06g066640.3.ITAG3.2	psaH	1.64118	5.87525e-15	602.08	585.99	520.44	168.87	190.08	272.89	569.503	210.613	GO:0015979;GO:0009535;GO:0016021;GO:000953	BP:photosynthesis;CC:chloroplast thylakoid membrane;CC:integral component of membrane;CC:photosystem I reaction center;
Solyc06g067980.3.ITAG3.2	------	-3.22952	1.31911e-21	2.63	2.17	2.24	19.97	28.84	27.1	2.34667	25.3033	------	------
Solyc06g068570.3.ITAG3.2	OVM, ANT	1.20081	0.00555317	2.42	2.1	3.54	1.7	1.59	0.94	2.68667	1.41	GO:0006952;GO:0009873;GO:0005634;GO:0003700;GO:000367	BP:defense response;BP:ethylene-activated signaling pathway;CC:nucleus;MF:transcription factor activity, sequence-specific DNA binding;MF:DNA binding;
Solyc06g068680.3.ITAG3.2	RBOH	1.28561	2.35864e-05	3.76	2.25	4.58	1.46	2.1	1.65	3.53	1.73667	GO:0016021;GO:0005886;GO:0000293;GO:0050664;GO:0016174;GO:0005509;GO:000460	CC:integral component of membrane;CC:plasma membrane;MF:ferric-chelate reductase activity;MF:oxidoreductase activity, acting on NA;MF:NA;MF:calcium ion binding;MF:peroxidase activity;
Solyc06g069060.1.ITAG3.2	------	-1.84472	3.57303e-19	50.15	48.83	42.87	283.62	186.52	140.12	47.2833	203.42	------	------
Solyc06g069380.3.ITAG3.2	RRT	1.49356	7.53741e-05	6.26	2.12	3.63	1.39	1.66	1.92	4.00333	1.65667	GO:0006004;GO:0005737;GO:0016021;GO:001674	BP:fucose metabolic process;CC:cytoplasm;CC:integral component of membrane;MF:transferase activity;
Solyc06g069710.3.ITAG3.2	NC100	-2.46626	3.072e-06	0.77	0.52	1.06	8.76	6.5	1.77	0.783333	5.67667	GO:0006355;GO:000367	BP:regulation of transcription, DNA-templated;MF:DNA binding;
Solyc06g069730.3.ITAG3.2	LHCA4	5.2548	9.23724e-19	161.95	132.12	89.12	3.47	1.8	6.4	127.73	3.89	GO:0009768;GO:0009416;GO:0009765;GO:0009535;GO:0009522;GO:0009523;GO:0016021;GO:001616	BP:photosynthesis, light harvesting in photosystem I;BP:response to light stimulus;BP:photosynthesis, light harvesting;CC:chloroplast thylakoid membrane;CC:photosystem I;CC:photosystem II;CC:integral component of membrane;MF:chlorophyll binding;
Solyc06g069880.1.ITAG3.2	PKS3	1.12635	1.50534e-05	11.34	14.66	17.71	7.52	7.16	9.29	14.57	7.99	GO:0016310;GO:0009638;GO:001630	BP:phosphorylation;BP:phototropism;MF:kinase activity;
Solyc06g070900.3.ITAG3.2	TCP14	1.06343	2.43793e-06	10.65	10.57	10.73	5.63	7.21	5.4	10.65	6.08	GO:0005634;GO:0003700;GO:004356	CC:nucleus;MF:transcription factor activity, sequence-specific DNA binding;MF:sequence-specific DNA binding;
Solyc06g070950.2.ITAG3.2	AB7A	-1.95795	0.00305114	0.06	0.11	0.13	0.63	0.43	0.39	0.1	0.483333	GO:0016021;GO:0140359;GO:000552	CC:integral component of membrane;MF:ABC-type transmembrane transporter activity;MF:ATP binding;
Solyc06g071030.3.ITAG3.2	menF	1.01786	6.64601e-08	10.02	10.32	9.9	7.33	5.19	6.25	10.08	6.25667	GO:0042372;GO:0009058;GO:0009536;GO:000890	BP:phylloquinone biosynthetic process;BP:biosynthetic process;CC:plastid;MF:isochorismate synthase activity;
Solyc06g071320.3.ITAG3.2	------	1.93723	1.01231e-05	5.41	4.28	4.78	1.46	0.89	2.09	4.82333	1.48	------	------
Solyc06g071330.3.ITAG3.2	SLC23A1, SVCT1	1.3455	2.97642e-05	12.01	6.93	5.82	3.8	2.82	4.83	8.25333	3.81667	GO:0071702;GO:0016021;GO:002285	BP:organic substance transport;CC:integral component of membrane;MF:transmembrane transporter activity;
Solyc06g071700.1.ITAG3.2	AOC3, AOC2, tynA	1.92234	0.00807255	0.57	0.3	0.55	0.1	0.18	0.16	0.473333	0.146667	GO:0009308;GO:0052593;GO:0005507;GO:0052596;GO:0052594;GO:0008131;GO:004803	BP:amine metabolic process;MF:tryptamin;MF:copper ion binding;MF:phenethylamin;MF:aminoaceton;MF:primary amine oxidase activity;MF:quinone binding;
Solyc06g071960.3.ITAG3.2	SLC35D	1.08012	2.32933e-09	100.11	118.02	94.4	52.01	63.37	60.14	104.177	58.5067	GO:0015780;GO:0005794;GO:0016021;GO:0000139;GO:0015297;GO:0005338;GO:000545	BP:nucleotide-sugar transport;CC:Golgi apparatus;CC:integral component of membrane;CC:Golgi membrane;MF:antiporter activity;MF:nucleotide-sugar transmembrane transporter activity;MF:GDP-fucose transmembrane transporter activity;
Solyc06g072550.3.ITAG3.2	CSPL4	1.79043	1.34997e-05	13.95	8.13	9.51	5.17	1.61	4.05	10.53	3.61	GO:0016021;GO:0005886;GO:005153	CC:integral component of membrane;CC:plasma membrane;MF:4 iron, 4 sulfur cluster binding;
Solyc06g072700.3.ITAG3.2	HIP7	1.20165	0.00312793	8.03	5.07	5	2.49	1.87	4.8	6.03333	3.05333	GO:004687	MF:metal ion binding;
Solyc06g072810.3.ITAG3.2	ARF1_2	1.0555	0.00396701	3.23	1.68	2.73	0.87	1.88	1.57	2.54667	1.44	------	------
Solyc06g072830.3.ITAG3.2	CDC20	1.1722	0.00255255	7.74	5.78	8.75	1.99	5.66	3.91	7.42333	3.85333	GO:0031145;GO:0016567;GO:1905786;GO:0051301;GO:1904668;GO:0005634;GO:0005680;GO:0097027;GO:0010997;GO:199075	BP:anaphase-promoting complex-dependent catabolic process;BP:protein ubiquitination;BP:positive regulation of anaphase-promoting complex-dependent catabolic process;BP:cell division;BP:positive regulation of ubiquitin protein ligase activity;CC:nucleus;CC:anaphase-promoting complex;MF:ubiquitin-protein transferase activator activity;MF:anaphase-promoting complex binding;MF:ubiquitin ligase activa…
Solyc06g073290.1.ITAG3.2	GUN4C	1.21142	5.77791e-11	166.91	204.21	187.55	98.92	74.42	108.42	186.223	93.92	GO:0010019;GO:0009507;GO:004690	BP:chloroplast-nucleus signaling pathway;CC:chloroplast;MF:tetrapyrrole binding;
Solyc06g074000.1.ITAG3.2	ASP63	1.1885	1.5718e-05	20.86	10.27	11.13	8.41	6.38	7.24	14.0867	7.34333	GO:0006508;GO:0005576;GO:000419	BP:proteolysis;CC:extracellular region;MF:aspartic-type endopeptidase activity;
Solyc06g074200.3.ITAG3.2	psaO	1.92166	3.55483e-16	1728.03	2117.81	1880	443.26	497.97	795.79	1908.61	579.007	GO:0009767;GO:0016021;GO:0009522;GO:000372	BP:photosynthetic electron transport chain;CC:integral component of membrane;CC:photosystem I;MF:mRNA binding;
Solyc06g074390.3.ITAG3.2	FAR	1.18929	0.00251371	4.07	2.55	1.73	2.1	1.05	1.31	2.78333	1.48667	GO:0006629;GO:0035336;GO:0010345;GO:0043231;GO:0080019;GO:010296	BP:lipid metabolic process;BP:long-chain fatty-acyl-CoA metabolic process;BP:suberin biosynthetic process;CC:intracellular membrane-bounded organelle;MF:fatty-acyl-CoA reductas;MF:alcohol-forming fatty acyl-CoA reductase activity;
Solyc06g074730.3.ITAG3.2	ELF2C, AGO	1.7096	3.56739e-09	6.94	4.28	8.34	1.97	2.22	2.92	6.52	2.37	GO:0051607;GO:0035194;GO:0009616;GO:0031047;GO:0005737;GO:1990904;GO:0005829;GO:0004521;GO:0003723;GO:000367	BP:defense response to virus;BP:posttranscriptional gene silencing by RNA;BP:virus induced gene silencing;BP:gene silencing by RNA;CC:cytoplasm;CC:ribonucleoprotein complex;CC:cytosol;MF:endoribonuclease activity;MF:RNA binding;MF:nucleic acid binding;
Solyc06g074820.3.ITAG3.2	TIP	1.40844	2.48173e-09	775.57	702.03	591.21	218.4	299.16	390.85	689.603	302.803	GO:0006833;GO:0016021;GO:0016020;GO:0009705;GO:0015250;GO:001526	BP:water transport;CC:integral component of membrane;CC:membrane;CC:plant-type vacuole membrane;MF:water channel activity;MF:channel activity;
Solyc06g075335.1.ITAG3.2	LBD1	-2.19388	0.000259254	0.61	0.51	0.56	4.96	2.97	1.57	0.56	3.16667	------	------
Solyc06g075600.3.ITAG3.2	Y5262	2.59956	1.51439e-07	1.49	1.27	2.08	0.15	0.42	0.37	1.61333	0.313333	GO:0035304;GO:0016021;GO:0005886;GO:0019888;GO:000815	BP:regulation of protein dephosphorylation;CC:integral component of membrane;CC:plasma membrane;MF:protein phosphatase regulator activity;MF:protein phosphatase 1 binding;
Solyc06g075650.3.ITAG3.2	TIP	-1.14105	6.83875e-17	27.87	23.8	28.74	69.84	70.65	69.21	26.8033	69.9	GO:0006833;GO:0016020;GO:0016021;GO:0015250;GO:001526	BP:water transport;CC:membrane;CC:integral component of membrane;MF:water channel activity;MF:channel activity;
Solyc06g082950.3.ITAG3.2	psaL	1.32161	9.62033e-09	1266.87	1639.98	1392.8	525.62	613.56	871	1433.22	670.06	GO:0015979;GO:0016021;GO:000953	BP:photosynthesis;CC:integral component of membrane;CC:photosystem I reaction center;
Solyc06g083070.3.ITAG3.2	PLS1	1.1842	2.64709e-13	100.25	63	71.41	42.26	38.97	42.4	78.22	41.21	GO:0051017;GO:0051639;GO:0032432;GO:0005737;GO:0005884;GO:005101	BP:actin filament bundle assembly;BP:actin filament network formation;CC:actin filament bundle;CC:cytoplasm;CC:actin filament;MF:actin filament binding;
Solyc06g083470.3.ITAG3.2	TR1	2.48234	4.00134e-06	14.21	4.25	5.51	1.52	0.89	2.52	7.99	1.64333	GO:001649	MF:oxidoreductase activity;
Solyc06g083490.3.ITAG3.2	TR1	3.44505	1.43068e-12	11.58	4.45	5.3	0.63	0.85	0.78	7.11	0.753333	GO:001649	MF:oxidoreductase activity;
Solyc06g083580.3.ITAG3.2	pel	1.52702	2.62244e-06	33.38	13.8	14.78	11.32	10.43	11.66	20.6533	11.1367	GO:0045490;GO:0030570;GO:004687	BP:pectin catabolic process;MF:pectate lyase activity;MF:metal ion binding;
Solyc06g083650.3.ITAG3.2	GDL79	1.43965	3.45201e-05	57.39	24.39	18.33	16.87	10.92	15.75	33.37	14.5133	GO:0016021;GO:001678	CC:integral component of membrane;MF:hydrolase activity, acting on ester bonds;
Solyc06g083680.3.ITAG3.2	psaE	1.02738	1.15537e-05	539.48	718.74	692.04	284.12	329.3	488.65	650.087	367.357	GO:0015979;GO:0009535;GO:000953	BP:photosynthesis;CC:chloroplast thylakoid membrane;CC:photosystem I reaction center;
Solyc06g084045.1.ITAG3.2	psbW	1.33538	2.24305e-10	328.89	376.15	334.4	126.62	145.55	202.52	346.48	158.23	GO:0042549;GO:0015979;GO:0009535;GO:0016021;GO:000952	BP:photosystem II stabilization;BP:photosynthesis;CC:chloroplast thylakoid membrane;CC:integral component of membrane;CC:photosystem II;
Solyc06g084120.3.ITAG3.2	TIF4B	1.08657	0.00486696	2.09	1.9	1.42	1.09	1	0.99	1.80333	1.02667	GO:2000022;GO:0009611;GO:0031347;GO:000563	BP:regulation of jasmonic acid mediated signaling pathway;BP:response to wounding;BP:regulation of defense response;CC:nucleus;
Solyc06g084430.3.ITAG3.2	H2A	2.09244	0.00176369	5.04	4.12	8.5	0.97	2.13	1.13	5.88667	1.41	GO:0005634;GO:0000786;GO:0030527;GO:0046982;GO:000367	CC:nucleus;CC:nucleosome;MF:structural constituent of chromatin;MF:protein heterodimerization activity;MF:DNA binding;
Solyc06g084760.2.ITAG3.2	C7A29	-1.65103	3.51583e-10	4.3	3.99	6.61	26.08	18.49	13.06	4.96667	19.21	GO:0016021;GO:0005506;GO:0016705;GO:0004497;GO:002003	CC:integral component of membrane;MF:iron ion binding;MF:oxidoreductase activity, acting on paired donors, with incorporation or reduction of molecular oxygen;MF:monooxygenase activity;MF:heme binding;
Solyc07g005110.3.ITAG3.2	Y1675	-1.47198	0.000503107	1.16	1.49	1.35	7.27	5.21	1.7	1.33333	4.72667	GO:0006468;GO:0005975;GO:0006032;GO:0016021;GO:0005576;GO:0016787;GO:0030246;GO:0004674;GO:0008061;GO:0004672;GO:0004568;GO:000552	BP:protein phosphorylation;BP:carbohydrate metabolic process;BP:chitin catabolic process;CC:integral component of membrane;CC:extracellular region;MF:hydrolase activity;MF:carbohydrate binding;MF:protein serine/threonine kinase activity;MF:chitin binding;MF:protein kinase activity;MF:chitinase activity;MF:ATP binding;
Solyc07g005370.3.ITAG3.2	NBS	1.39044	1.13061e-05	9.88	9.75	6.99	3.32	3.23	5.49	8.87333	4.01333	GO:0009738;GO:0006952;GO:0080163;GO:0005737;GO:0005634;GO:0038023;GO:0004864;GO:001042	BP:abscisic acid-activated signaling pathway;BP:defense response;BP:regulation of protein serine/threonine phosphatase activity;CC:cytoplasm;CC:nucleus;MF:signaling receptor activity;MF:protein phosphatase inhibitor activity;MF:abscisic acid binding;
Solyc07g005520.1.ITAG3.2	Y2424	-1.14586	5.63476e-05	3.05	3.28	4.56	11.38	11.05	6.86	3.63	9.76333	GO:005126	BP:protein homooligomerization;
Solyc07g006310.1.ITAG3.2	IBL1	3.44155	0.00267599	2.9	0.92	1.67	0	0.26	0.3	1.83	0.186667	GO:000635	BP:regulation of transcription, DNA-templated;
Solyc07g006370.1.ITAG3.2	SLC24A6, NCKX6	-1.33259	0.000109362	7.94	4.06	7.72	31.79	19.93	9.63	6.57333	20.45	GO:0006812;GO:0055085;GO:0016020;GO:0016021;GO:000832	BP:cation transport;BP:transmembrane transport;CC:membrane;CC:integral component of membrane;MF:cation transmembrane transporter activity;
Solyc07g006420.1.ITAG3.2	------	-2.51464	6.48484e-05	1	0.65	1.09	11.24	5.91	1.89	0.913333	6.34667	GO:001602	CC:integral component of membrane;
Solyc07g006500.3.ITAG3.2	TPS	-1.42314	9.80196e-06	2.65	2.99	4.45	16.15	12.66	5.48	3.36333	11.43	GO:0070413;GO:0005992;GO:000480	BP:trehalose metabolism in response to stress;BP:trehalose biosynthetic process;MF:trehalose-phosphatase activity;
Solyc07g007250.3.ITAG3.2	MCPI	2.06062	0.000211737	8.79	5.03	10.28	2.27	2.64	1.38	8.03333	2.09667	GO:0016021;GO:0004180;GO:000486	CC:integral component of membrane;MF:carboxypeptidase activity;MF:endopeptidase inhibitor activity;
Solyc07g007260.3.ITAG3.2	MCPI	2.93483	1.04374e-08	86.67	30.35	41.06	4.7	7.06	10.47	52.6933	7.41	GO:0016021;GO:0004180;GO:000486	CC:integral component of membrane;MF:carboxypeptidase activity;MF:endopeptidase inhibitor activity;
Solyc07g008140.3.ITAG3.2	UMEC	-2.03783	7.81161e-18	16.2	19.9	17.63	129.92	77.53	60.91	17.91	89.4533	GO:0046658;GO:000905	CC:anchored component of plasma membrane;MF:electron carrier activity;
Solyc07g008600.1.ITAG3.2	EIX1_2	-1.09397	0.000184054	2.27	1.39	1.9	7.35	4.13	3.25	1.85333	4.91	GO:0050832;GO:0016021;GO:000588	BP:defense response to fungus;CC:integral component of membrane;CC:plasma membrane;
Solyc07g014730.3.ITAG3.2	PLA2G, SPLA2	1.75597	5.57734e-05	30.5	15.57	10.33	5.95	4.16	9.14	18.8	6.41667	GO:0006644;GO:0050482;GO:0016042;GO:0005794;GO:0016021;GO:0005576;GO:0047498;GO:0005543;GO:0005509;GO:000462	BP:phospholipid metabolic process;BP:arachidonic acid secretion;BP:lipid catabolic process;CC:Golgi apparatus;CC:integral component of membrane;CC:extracellular region;MF:calcium-dependent phospholipase A2 activity;MF:phospholipid binding;MF:calcium ion binding;MF:phospholipase A2 activity;
Solyc07g016210.1.ITAG3.2	------	2.01527	1.20372e-07	17.86	5.65	10.73	4.41	2.72	2.91	11.4133	3.34667	------	------
Solyc07g016215.1.ITAG3.2	OSS2	1.383	0.00513817	2.2	2.36	4.57	1.58	1.2	1.39	3.04333	1.39	------	------
Solyc07g018230.2.ITAG3.2	YIPF6	6.04253	5.74888e-05	0.35	2.2	2.28	0	0	0.07	1.61	0.0233333	GO:0006888;GO:0005737;GO:0016021;GO:0005802;GO:000563	BP:ER to Golgi vesicle-mediated transport;CC:cytoplasm;CC:integral component of membrane;CC:trans-Golgi network;CC:nucleus;
Solyc07g018240.1.ITAG3.2	ELO3L	1.15896	0.000479097	78.67	40.47	37.55	30.91	16.17	34.33	52.23	27.1367	GO:0030148;GO:0034625;GO:0034626;GO:0019367;GO:0042761;GO:0006633;GO:0030176;GO:0016021;GO:0009922;GO:010275	BP:sphingolipid biosynthetic process;BP:fatty acid elongation, monounsaturated fatty acid;BP:fatty acid elongation, polyunsaturated fatty acid;BP:fatty acid elongation, saturated fatty acid;BP:very long-chain fatty acid biosynthetic process;BP:fatty acid biosynthetic process;CC:integral component of endoplasmic reticulum membrane;CC:integral component of membrane;MF:fatty acid elongase activity;M…
Solyc07g018390.2.ITAG3.2	------	-1.07483	0.00122356	0.93	1.25	0.85	3.01	1.77	1.64	1.01	2.14	------	------
Solyc07g040710.3.ITAG3.2	IQM4	-1.47109	9.82943e-05	0.89	1.04	0.83	3.77	3.22	2.34	0.92	3.11	GO:000563	CC:nucleus;
Solyc07g040890.1.ITAG3.2	CXE20	-1.24013	7.02589e-06	8.28	7.98	9.36	25	31.93	15.2	8.54	24.0433	GO:001678	MF:hydrolase activity;
Solyc07g041920.3.ITAG3.2	CTSH	2.19357	2.68957e-11	25.82	23.45	13.81	4.16	4.45	7.65	21.0267	5.42	GO:0051603;GO:0006508;GO:0005615;GO:0005764;GO:0004197;GO:000823	BP:proteolysis involved in cellular protein catabolic process;BP:proteolysis;CC:extracellular space;CC:lysosome;MF:cysteine-type endopeptidase activity;MF:cysteine-type peptidase activity;
Solyc07g041940.3.ITAG3.2	RIPK	-2.03758	0.00446926	0.09	0.27	0.29	1	1.39	0.89	0.216667	1.09333	GO:0006468;GO:0005524;GO:000467	BP:protein phosphorylation;MF:ATP binding;MF:protein kinase activity;
Solyc07g042390.2.ITAG3.2	PMEI3	3.558	0.00717729	6.09	0.43	1.58	0.42	0.35	0	2.7	0.256667	GO:0043086;GO:0005576;GO:000485	BP:negative regulation of catalytic activity;CC:extracellular region;MF:enzyme inhibitor activity;
Solyc07g042440.3.ITAG3.2	BCP, PRXQ, DOT5	1.07925	6.2001e-10	443.68	409.92	376.33	209.13	207.31	270.5	409.977	228.98	GO:0034599;GO:0045454;GO:0009535;GO:0005737;GO:0140824;GO:000837	BP:cellular response to oxidative stress;BP:cell redox homeostasis;CC:chloroplast thylakoid membrane;CC:cytoplasm;CC:old GO;MF:thioredoxin peroxidase activity;
Solyc07g042630.3.ITAG3.2	LUS	-1.02425	1.26961e-09	11.31	9.96	14.76	36.15	27.63	26.21	12.01	29.9967	GO:0016104;GO:0005811;GO:001686	BP:triterpenoid biosynthetic process;CC:lipid particle;MF:intramolecular transferase activity;
Solyc07g043000.3.ITAG3.2	PRF1	1.10721	3.11846e-05	3.84	3.72	3.61	2.24	1.81	2.21	3.72333	2.08667	------	------
Solyc07g043230.3.ITAG3.2	SLC39A1_2_3, ZIP1_2_3	-1.16909	3.96087e-11	68.49	56.64	53.52	208.76	168.71	110.07	59.55	162.513	GO:0071577;GO:0016021;GO:0016020;GO:0005886;GO:000538	BP:zinc II ion transmembrane transport;CC:integral component of membrane;CC:membrane;CC:plasma membrane;MF:zinc ion transmembrane transporter activity;
Solyc07g043250.1.ITAG3.2	VQ22	-1.41288	2.12207e-05	24.03	19.23	19.69	76.21	66.37	36.53	20.9833	59.7033	------	------
Solyc07g043395.1.ITAG3.2	CSLG1	4.09233	0.00299331	44.23	58.96	22.79	0	3.68	4.52	41.9933	2.73333	GO:0009833;GO:0030244;GO:0016021;GO:0005886;GO:0051753;GO:001676	BP:plant-type primary cell wall biogenesis;BP:cellulose biosynthetic process;CC:integral component of membrane;CC:plasma membrane;MF:mannan synthase activity;MF:cellulose synthas;
Solyc07g043450.2.ITAG3.2	CISZOG	1.45876	0.00175084	8.14	10.61	3.7	1.87	3.96	3.82	7.48333	3.21667	GO:0016021;GO:0016758;GO:000819	CC:integral component of membrane;MF:transferase activity, transferring hexosyl groups;MF:UDP-glycosyltransferase activity;
Solyc07g043550.3.ITAG3.2	UXE, uxe	-1.29196	1.85654e-08	5.51	5.98	5.44	22.86	17.91	10.83	5.64333	17.2	GO:0006012;GO:0016021;GO:000397	BP:galactose metabolic process;CC:integral component of membrane;MF:UDP-glucose 4-epimerase activity;
Solyc07g044860.3.ITAG3.2	psbP	1.12282	4.70862e-11	3230.4	3664.31	3387.43	1681.06	1840.64	2104.57	3427.38	1875.42	GO:0015979;GO:0009535;GO:0019898;GO:0009654;GO:000550	BP:photosynthesis;CC:chloroplast thylakoid membrane;CC:extrinsic component of membrane;CC:photosystem II oxygen evolving complex;MF:calcium ion binding;
Solyc07g045030.3.ITAG3.2	NAC42	-1.60705	3.96285e-06	5.75	6.6	9.25	36.8	34	11.24	7.2	27.3467	GO:0006355;GO:000367	BP:regulation of transcription, DNA-templated;MF:DNA binding;
Solyc07g045080.3.ITAG3.2	DBR	1.4292	2.99258e-08	38.66	35.6	23.41	12.93	12.46	17.79	32.5567	14.3933	GO:0016628;GO:003244	MF:oxidoreductase activity, acting on the CH-CH group of donors, NAD or NADP as acceptor;MF:2-alkenal reductase [NA;
Solyc07g047850.3.ITAG3.2	LHCB2	2.18736	8.34177e-21	1172.84	1353.73	1178.89	335.75	281.41	478.98	1235.15	365.38	GO:0009768;GO:0009416;GO:0009765;GO:0009535;GO:0009522;GO:0009523;GO:0016021;GO:0016168;GO:004687	BP:photosynthesis, light harvesting in photosystem I;BP:response to light stimulus;BP:photosynthesis, light harvesting;CC:chloroplast thylakoid membrane;CC:photosystem I;CC:photosystem II;CC:integral component of membrane;MF:chlorophyll binding;MF:metal ion binding;
Solyc07g048070.3.ITAG3.2	B651B	-1.44988	2.15543e-05	6.66	5.4	4.8	26.64	21.78	8.31	5.62	18.91	GO:0016021;GO:004687	CC:integral component of membrane;MF:metal ion binding;
Solyc07g049300.3.ITAG3.2	GUN11	1.74845	0.00314506	6.63	0.89	2.2	1.36	1.31	0.74	3.24	1.13667	GO:0005975;GO:0030245;GO:0008810;GO:000455	BP:carbohydrate metabolic process;BP:cellulose catabolic process;MF:cellulase activity;MF:hydrolase activity, hydrolyzing O-glycosyl compounds;
Solyc07g049370.2.ITAG3.2	E1312	1.43307	9.46709e-06	9.92	5.36	8.86	2.39	4.56	3.56	8.04667	3.50333	GO:0006952;GO:0005975;GO:0046658;GO:004297	BP:defense response;BP:carbohydrate metabolic process;CC:anchored component of plasma membrane;MF:glucan endo-1,3-beta-D-glucosidase activity;
Solyc07g051820.3.ITAG3.2	CSLH1	-1.37502	6.19794e-34	28.38	20.85	23.27	88.86	74.03	66.24	24.1667	76.3767	GO:0009833;GO:0030244;GO:0016021;GO:0005886;GO:0051753;GO:001676	BP:plant-type primary cell wall biogenesis;BP:cellulose biosynthetic process;CC:integral component of membrane;CC:plasma membrane;MF:mannan synthase activity;MF:cellulose synthas;
Solyc07g052203.1.ITAG3.2	GRP1	2.6367	0.00481699	0.7	1.52	1.93	0.44	0.27	0.1	1.38333	0.27	------	------
Solyc07g052240.3.ITAG3.2	ASOL	1.73766	0.00158491	3.91	1.14	1	0.72	0.81	0.6	2.01667	0.71	GO:0005507;GO:001649	MF:copper ion binding;MF:oxidoreductase activity;
Solyc07g052970.3.ITAG3.2	Y3210	1.00749	0.00134893	5.06	3.11	3.84	2.46	1.62	3.03	4.00333	2.37	GO:001656	BP:protein ubiquitination;
Solyc07g053360.3.ITAG3.2	------	-2.45053	1.39533e-05	0.37	0.07	0.43	1.98	1.79	1.92	0.29	1.89667	------	------
Solyc07g053450.3.ITAG3.2	BZP34	2.0088	6.63564e-06	2.22	0.92	1.49	0.52	0.3	0.56	1.54333	0.46	GO:0045893;GO:0005634;GO:0003700;GO:000367	BP:positive regulation of transcription, DNA-templated;CC:nucleus;MF:transcription factor activity, sequence-specific DNA binding;MF:DNA binding;
Solyc07g053540.1.ITAG3.2	FLA9	1.45022	1.2603e-09	56.51	38.52	34.33	19.36	15.67	19.77	43.12	18.2667	GO:0009834;GO:000588	BP:plant-type secondary cell wall biogenesis;CC:plasma membrane;
Solyc07g053820.3.ITAG3.2	BUB1	1.02896	0.00453378	2.53	1.65	1.42	1.08	1.14	1.07	1.86667	1.09667	GO:0006468;GO:0051754;GO:0007094;GO:0000776;GO:0005524;GO:000467	BP:protein phosphorylation;BP:meiotic sister chromatid cohesion, centromeric;BP:mitotic spindle assembly checkpoint;CC:kinetochore;MF:ATP binding;MF:protein kinase activity;
Solyc07g054060.3.ITAG3.2	------	-1.09879	1.01259e-07	2.52	2.09	1.95	6.17	6.45	4.55	2.18667	5.72333	GO:0008033;GO:001643	BP:tRNA processing;MF:tRNA-uridine aminocarboxypropyltransferase activity;
Solyc07g054170.3.ITAG3.2	exlX	1.37676	0.00087071	4.38	1.52	2.84	1.11	1.48	1.36	2.91333	1.31667	GO:0006949;GO:0009653;GO:0019953;GO:0016021;GO:000557	BP:syncytium formation;BP:anatomical structure morphogenesis;BP:sexual reproduction;CC:integral component of membrane;CC:extracellular region;
Solyc07g054560.1.ITAG3.2	------	1.35393	0.00429694	3.14	2.89	3.08	1.3	1.5	1.36	3.03667	1.38667	------	------
Solyc07g055560.3.ITAG3.2	C7A29	-2.20233	1.35262e-12	1.59	1.19	2.13	10.66	11.77	5.4	1.63667	9.27667	GO:0016021;GO:0005506;GO:0016705;GO:0004497;GO:002003	CC:integral component of membrane;MF:iron ion binding;MF:oxidoreductase activity, acting on paired donors, with incorporation or reduction of molecular oxygen;MF:monooxygenase activity;MF:heme binding;
Solyc07g055730.3.ITAG3.2	SSL10	1.52704	0.000153205	3.93	2.32	3.14	1.02	0.81	1.97	3.13	1.26667	GO:0009058;GO:0005773;GO:001684	BP:biosynthetic process;CC:vacuole;MF:strictosidine synthase activity;
Solyc07g055740.1.ITAG3.2	SSL10	1.91695	0.00358879	56.83	12.47	17.05	10.6	6.46	9.49	28.7833	8.85	GO:0009058;GO:0005773;GO:001684	BP:biosynthetic process;CC:vacuole;MF:strictosidine synthase activity;
Solyc07g055950.3.ITAG3.2	PDF1	2.09199	0.000536953	3.35	0.64	1.23	0.59	0.6	0.27	1.74	0.486667	------	------
Solyc07g056160.3.ITAG3.2	CYP724, D11	1.34591	0.00423493	3.51	2.09	1.6	1.1	0.7	1.55	2.4	1.11667	GO:0010268;GO:0016132;GO:0016125;GO:0009647;GO:0016021;GO:0004497;GO:0020037;GO:0016705;GO:0005506;GO:001649	BP:brassinosteroid homeostasis;BP:brassinosteroid biosynthetic process;BP:sterol metabolic process;BP:skotomorphogenesis;CC:integral component of membrane;MF:monooxygenase activity;MF:heme binding;MF:oxidoreductase activity, acting on paired donors, with incorporation or reduction of molecular oxygen;MF:iron ion binding;MF:oxidoreductase activity;
Solyc07g056200.3.ITAG3.2	HIP46	-1.06492	1.21866e-05	23.02	28.89	20.39	80.24	61.09	40.46	24.1	60.5967	------	------
Solyc07g056210.3.ITAG3.2	------	-1.54799	0.000890413	3.29	6.02	5.71	25.44	13.57	9.99	5.00667	16.3333	GO:004687	MF:metal ion binding;
Solyc07g056510.3.ITAG3.2	GST, gst	-1.3329	0.000602091	6.14	6.35	5.92	22.94	21.47	9.06	6.13667	17.8233	GO:0042221;GO:0006749;GO:0005737;GO:000436	BP:response to chemical;BP:glutathione metabolic process;CC:cytoplasm;MF:glutathione transferase activity;
Solyc07g056530.3.ITAG3.2	PT314	1.46472	5.82731e-05	6.86	3.23	2.7	1.84	1.73	2.13	4.26333	1.9	GO:001602	CC:integral component of membrane;
Solyc07g056640.1.ITAG3.2	------	1.65062	0.0066137	9.73	6.86	11.2	3.85	1.36	4.32	9.26333	3.17667	------	------
Solyc07g056650.3.ITAG3.2	ICR4	1.54632	3.71505e-07	17.09	7.15	8.27	4.57	4.4	4.23	10.8367	4.4	------	------
Solyc07g061800.3.ITAG3.2	HEBP2	1.36567	0.00619358	9.68	6.97	2.87	2.47	3.24	3.08	6.50667	2.93	GO:011016	CC:cellular anatomical entity;
Solyc07g062440.1.ITAG3.2	------	-1.72536	2.45972e-06	4.83	3.33	1.73	19.22	13.43	7.6	3.29667	13.4167	GO:000979	BP:embryo development ending in seed dormancy;
Solyc07g062500.3.ITAG3.2	C7A29	-1.62378	4.45862e-11	21.92	12.57	22.92	100.14	74.93	43.39	19.1367	72.82	GO:0016021;GO:0005506;GO:0016705;GO:0004497;GO:002003	CC:integral component of membrane;MF:iron ion binding;MF:oxidoreductase activity, acting on paired donors, with incorporation or reduction of molecular oxygen;MF:monooxygenase activity;MF:heme binding;
Solyc07g062550.3.ITAG3.2	MURA2	1.96847	3.5817e-12	14.23	7.13	9.14	2.26	2.95	3.66	10.1667	2.95667	GO:0019277;GO:0071555;GO:0008360;GO:0007049;GO:0051301;GO:000876	BP:UDP-N-acetylgalactosamine biosynthetic process;BP:cell wall organization;BP:regulation of cell shape;BP:cell cycle;BP:cell division;MF:UDP-N-acetylglucosamine 1-carboxyvinyltransferase activity;
Solyc07g062710.3.ITAG3.2	BZP34	2.71925	2.22093e-05	7.25	1.84	3.55	0.36	0.72	1.09	4.21333	0.723333	GO:0045893;GO:0005634;GO:0003700;GO:000367	BP:positive regulation of transcription, DNA-templated;CC:nucleus;MF:transcription factor activity, sequence-specific DNA binding;MF:DNA binding;
Solyc07g063080.3.ITAG3.2	DRP5A	1.32111	0.000444321	2.61	1.27	1.95	0.69	1.13	0.94	1.94333	0.92	GO:0000911;GO:0005737;GO:0005874;GO:0016020;GO:0009504;GO:0008017;GO:0003924;GO:000552	BP:cytokinesis by cell plate formation;CC:cytoplasm;CC:microtubule;CC:membrane;CC:cell plate;MF:microtubule binding;MF:GTPase activity;MF:GTP binding;
Solyc07g063350.3.ITAG3.2	CIP7	1.70728	0.00354138	1.45	0.26	0.68	0.22	0.25	0.37	0.796667	0.28	GO:0009718;GO:0015995;GO:0009416;GO:0045893;GO:000563	BP:anthocyanin-containing compound biosynthetic process;BP:chlorophyll biosynthetic process;BP:response to light stimulus;BP:positive regulation of transcription, DNA-templated;CC:nucleus;
Solyc07g063410.3.ITAG3.2	JA2L	-1.03103	0.000360582	11.85	5.45	11.28	29.94	24.91	15.34	9.52667	23.3967	GO:0006952;GO:0006355;GO:0005634;GO:000367	BP:defense response;BP:regulation of transcription, DNA-templated;CC:nucleus;MF:DNA binding;
Solyc07g063420.3.ITAG3.2	NAC56	-1.47954	1.11453e-06	2.91	3.94	5.49	17.13	15.98	9.19	4.11333	14.1	GO:0006355;GO:0048731;GO:000367	BP:regulation of transcription, DNA-templated;BP:system development;MF:DNA binding;
Solyc07g063600.3.ITAG3.2	LHCB3	2.75714	2.50558e-10	1401.34	1558.94	1142.33	178.63	183.89	346.4	1367.54	236.307	GO:0009768;GO:0009416;GO:0009765;GO:0009535;GO:0009522;GO:0009523;GO:001616	BP:photosynthesis, light harvesting in photosystem I;BP:response to light stimulus;BP:photosynthesis, light harvesting;CC:chloroplast thylakoid membrane;CC:photosystem I;CC:photosystem II;MF:chlorophyll binding;
Solyc07g063720.1.ITAG3.2	Y4729	-2.92156	0.00558016	0	0.08	0.05	0.38	0.55	0.29	0.0433333	0.406667	GO:0006468;GO:0048544;GO:0016021;GO:0005886;GO:0106310;GO:0030246;GO:0004674;GO:000552	BP:protein phosphorylation;BP:recognition of pollen;CC:integral component of membrane;CC:plasma membrane;CC:old GO;MF:carbohydrate binding;MF:protein serine/threonine kinase activity;MF:ATP binding;
Solyc07g063730.2.ITAG3.2	Y4729	-1.26527	0.000750309	0.94	0.99	1	4.21	3.41	1.3	0.976667	2.97333	GO:0006468;GO:0048544;GO:0016021;GO:0030246;GO:0004674;GO:0106310;GO:000552	BP:protein phosphorylation;BP:recognition of pollen;CC:integral component of membrane;MF:carbohydrate binding;MF:protein serine/threonine kinase activity;MF:old GO;MF:ATP binding;
Solyc07g063733.1.ITAG3.2	------	1.47831	0.000179203	12.74	5.14	7.74	3.01	4.41	3.28	8.54	3.56667	GO:001602	CC:integral component of membrane;
Solyc07g063850.3.ITAG3.2	GH3	1.3421	0.00278501	8.82	1.67	4.43	2.47	2.37	2.09	4.97333	2.31	GO:0005737;GO:0016881;GO:001027	CC:cytoplasm;MF:acid-amino acid ligase activity;MF:indole-3-acetic acid amido synthetase activity;
Solyc07g063970.3.ITAG3.2	------	1.35685	0.00147865	2.13	1.45	1.17	0.79	0.6	0.82	1.58333	0.736667	------	------
Solyc07g064600.3.ITAG3.2	ridA, tdcF, RIDA	2.25217	0.00197182	31.03	5.24	8.17	4.43	3.95	2.61	14.8133	3.66333	GO:1901565;GO:0005829;GO:0005739;GO:001923	BP:organonitrogen compound catabolic process;CC:cytosol;CC:mitochondrion;MF:deaminase activity;
Solyc07g064970.3.ITAG3.2	PRC1, ASE1, MAP65	1.07935	4.99866e-10	24.22	16.43	15.49	11.27	10.9	9.94	18.7133	10.7033	GO:0000911;GO:0000226;GO:0005737;GO:0005819;GO:000801	BP:cytokinesis by cell plate formation;BP:microtubule cytoskeleton organization;CC:cytoplasm;CC:spindle;MF:microtubule binding;
Solyc07g065165.1.ITAG3.2	PIR	-2.29135	0.000234583	0.49	1.08	1.5	7.53	8.83	1.94	1.02333	6.1	------	------
Solyc07g065210.3.ITAG3.2	KIF15	1.03401	0.000282101	4.12	3.04	3.4	1.5	2.83	1.86	3.52	2.06333	GO:0007018;GO:0008017;GO:0003777;GO:000552	BP:microtubule-based movement;MF:microtubule binding;MF:microtubule motor activity;MF:ATP binding;
Solyc07g065300.2.ITAG3.2	ATP2C	-3.87289	0.000468483	0	0.08	0	0.75	0.52	0.26	0.0266667	0.51	GO:0005887;GO:0016021;GO:0043231;GO:0019829;GO:0016887;GO:0005388;GO:0000166;GO:000552	CC:integral component of plasma membrane;CC:integral component of membrane;CC:intracellular membrane-bounded organelle;MF:cation-transporting ATPase activity;MF:ATPase activity;MF:calcium-transporting ATPase activity;MF:nucleotide binding;MF:ATP binding;
Solyc07g065530.1.ITAG3.2	------	1.35144	0.00538107	14	7.51	8.83	2.34	4.99	5.9	10.1133	4.41	------	------
Solyc08g005640.3.ITAG3.2	E4.2.3.51, PHS1	1.3219	0.0075304	25.03	5.28	6.6	4.23	3.71	0.97	12.3033	2.97	GO:0016102;GO:0009686;GO:0009507;GO:0010333;GO:000028	BP:diterpenoid biosynthetic process;BP:gibberellin biosynthetic process;CC:chloroplast;MF:terpene synthase activity;MF:magnesium ion binding;
Solyc08g005650.3.ITAG3.2	C7D55	1.83663	5.83877e-05	10.3	2.47	7.47	1.85	3.27	1.56	6.74667	2.22667	GO:0016021;GO:0005506;GO:0016705;GO:0004497;GO:002003	CC:integral component of membrane;MF:iron ion binding;MF:oxidoreductase activity, acting on paired donors, with incorporation or reduction of molecular oxygen;MF:monooxygenase activity;MF:heme binding;
Solyc08g005800.3.ITAG3.2	NOTUM	1.26895	1.04651e-08	118.23	55.46	68.15	43.88	36.74	38.65	80.6133	39.7567	GO:0071555;GO:0005576;GO:0016787;GO:005279	BP:cell wall organization;CC:extracellular region;MF:hydrolase activity;MF:pectin acetylesterase activity;
Solyc08g006475.1.ITAG3.2	------	-1.4181	5.87436e-06	3.71	2.1	4.77	16.19	10.89	7.64	3.52667	11.5733	GO:0071763;GO:000563	BP:nuclear membrane organization;CC:nuclear envelope;
Solyc08g006550.3.ITAG3.2	ROGF5	1.21135	0.00671425	1.71	1.28	2.01	0.47	1.13	0.95	1.66667	0.85	GO:000508	MF:guanyl-nucleotide exchange factor activity;
Solyc08g006740.3.ITAG3.2	AADC	-2.42461	0.000226941	0.32	0.27	0.49	3.32	3.3	0.61	0.36	2.41	GO:1901566;GO:0019752;GO:0016831;GO:003017	BP:organonitrogen compound biosynthetic process;BP:carboxylic acid metabolic process;MF:carboxy-lyase activity;MF:pyridoxal phosphate binding;
Solyc08g006930.3.ITAG3.2	psaK	1.32508	2.13765e-13	1418.87	1338.91	1168.04	486.99	588.4	706.16	1308.61	593.85	GO:0015979;GO:0009535;GO:0009534;GO:0009522;GO:0016021;GO:0005634;GO:0009579;GO:000950	BP:photosynthesis;CC:chloroplast thylakoid membrane;CC:chloroplast thylakoid;CC:photosystem I;CC:integral component of membrane;CC:nucleus;CC:thylakoid;CC:chloroplast;
Solyc08g007080.3.ITAG3.2	IP5P1_2	-1.16047	1.33293e-13	40.64	43.62	56.37	151.11	126.39	107.91	46.8767	128.47	GO:0046856;GO:0046855;GO:0034485;GO:0004439;GO:000444	BP:phosphatidylinositol dephosphorylation;BP:inositol phosphate dephosphorylation;MF:phosphatidylinositol-3,4,5-trisphosphate 5-phosphatase activity;MF:phosphatidylinositol-4,5-bisphosphate 5-phosphatase activity;MF:inositol-polyphosphate 5-phosphatase activity;
Solyc08g007460.2.ITAG3.2	LTPG7	-1.11456	3.1272e-06	40.77	45.26	45.24	131.55	133.72	67.19	43.7567	110.82	GO:0016021;GO:0005886;GO:003122	CC:integral component of membrane;CC:plasma membrane;CC:anchored component of membrane;
Solyc08g007670.1.ITAG3.2	SBT	1.08648	0.00255036	1.58	1.5	1.85	0.88	1.14	0.79	1.64333	0.936667	GO:0006508;GO:000425	BP:proteolysis;MF:serine-type endopeptidase activity;
Solyc08g007680.1.ITAG3.2	SBT	1.31106	0.00405575	1.34	1.15	1.72	0.41	0.84	0.77	1.40333	0.673333	GO:0006508;GO:000425	BP:proteolysis;MF:serine-type endopeptidase activity;
Solyc08g007800.3.ITAG3.2	SPXM3	1.12218	0.00628056	2.84	0.86	2.04	1.07	1.14	0.93	1.91333	1.04667	GO:0006817;GO:1905011;GO:0050896;GO:0016021;GO:0016020;GO:0009705;GO:002285	BP:phosphate ion transport;BP:transmembrane phosphate ion transport from cytosol to vacuole;BP:response to stimulus;CC:integral component of membrane;CC:membrane;CC:plant-type vacuole membrane;MF:transmembrane transporter activity;
Solyc08g008280.3.ITAG3.2	WRK53	-1.14898	2.88444e-11	10.02	9.36	7.78	29.15	24.97	19.33	9.05333	24.4833	GO:0005634;GO:0003700;GO:0043565;GO:000097	CC:nucleus;MF:transcription factor activity, sequence-specific DNA binding;MF:sequence-specific DNA binding;MF:transcription regulatory region sequence-specific DNA binding;
Solyc08g008480.3.ITAG3.2	MYBP	-1.49284	0.00018558	1.36	2.22	1.71	7.65	5.16	5.09	1.76333	5.96667	GO:0030154;GO:0010597;GO:0005634;GO:000097	BP:cell differentiation;BP:green leaf volatile biosynthetic process;CC:nucleus;MF:transcription regulatory region sequence-specific DNA binding;
Solyc08g013670.3.ITAG3.2	psaN	1.61133	1.40979e-19	1467.05	1564.66	1366.17	480.81	520.36	666.42	1465.96	555.863	GO:0015979;GO:0009507;GO:0009522;GO:0030093;GO:000550	BP:photosynthesis;CC:chloroplast;CC:photosystem I;CC:chloroplast photosystem I;MF:copper ion binding;
Solyc08g014000.3.ITAG3.2	LOX1_5	3.00346	0.000439287	2.01	0.18	1.66	0.05	0.41	0.1	1.28333	0.186667	GO:0006633;GO:0034440;GO:0031408;GO:0005737;GO:1990136;GO:0016702;GO:0016165;GO:004687	BP:fatty acid biosynthetic process;BP:lipid oxidation;BP:oxylipin biosynthetic process;CC:cytoplasm;MF:linoleate 9S-lipoxygenase activity;MF:oxidoreductase activity, acting on single donors with incorporation of molecular oxygen, incorporation of two atoms of oxygen;MF:linoleate 13S-lipoxygenase activity;MF:metal ion binding;
Solyc08g014380.2.ITAG3.2	NOTUM	1.01809	0.00146327	1.63	2.3	2.73	1.16	1.46	1.39	2.22	1.33667	GO:0071555;GO:0016021;GO:0005576;GO:0046872;GO:005279	BP:cell wall organization;CC:integral component of membrane;CC:extracellular region;MF:metal ion binding;MF:pectin acetylesterase activity;
Solyc08g014430.3.ITAG3.2	FH1	1.93223	0.000515109	1.93	0.65	0.61	0.41	0.31	0.28	1.06333	0.333333	GO:0045010;GO:0016021;GO:005101	BP:actin nucleation;CC:integral component of membrane;MF:actin filament binding;
Solyc08g016210.3.ITAG3.2	RLP1	-1.36656	8.28987e-10	20.93	19.09	22.38	98.59	65.21	38.93	20.8	67.5767	GO:0050832;GO:001602	BP:defense response to fungus;CC:integral component of membrane;
Solyc08g016270.2.ITAG3.2	RLP13	1.75893	0.000325604	34.66	13.17	27.91	12.32	4.96	9.65	25.2467	8.97667	GO:0050832;GO:0016310;GO:0016021;GO:001630	BP:defense response to fungus;BP:phosphorylation;CC:integral component of membrane;MF:kinase activity;
Solyc08g016586.1.ITAG3.2	------	-1.03043	0.000253288	1.44	1.87	2.14	6.5	4.81	2.65	1.81667	4.65333	------	------
Solyc08g016720.1.ITAG3.2	NCED	-1.26732	1.07853e-05	11.84	6.42	4.62	27.93	20.06	18.43	7.62667	22.14	GO:0016121;GO:0009570;GO:0010436;GO:0046872;GO:001670	BP:carotene catabolic process;CC:chloroplast stroma;MF:carotenoid dioxygenase activity;MF:metal ion binding;MF:oxidoreductase activity, acting on single donors with incorporation of molecular oxygen, incorporation of two atoms of oxygen;
Solyc08g021870.2.ITAG3.2	------	-1.24525	0.00385496	3.94	3.77	2.63	8.91	9.03	7.91	3.44667	8.61667	------	------
Solyc08g042100.3.ITAG3.2	PUB45	1.30315	0.00286533	3	1.54	1.8	0.73	0.83	1.43	2.11333	0.996667	------	------
Solyc08g044370.2.ITAG3.2	------	1.90418	0.000445004	4.49	0.89	3.55	1.04	0.55	1.19	2.97667	0.926667	------	------
Solyc08g061240.2.ITAG3.2	EPHX4	-3.60529	0.00141206	0.52	0	0	1.79	2.32	2.35	0.173333	2.15333	GO:001678	MF:hydrolase activity;
Solyc08g063090.2.ITAG3.2	ACET6, DES6	1.07536	7.78683e-06	17.73	13.01	9.54	9.53	7.01	6.61	13.4267	7.71667	GO:0044255;GO:0006629;GO:0016021;GO:0016717;GO:001649	BP:cellular lipid metabolic process;BP:lipid metabolic process;CC:integral component of membrane;MF:oxidoreductase activity, acting on paired donors, with oxidation of a pair of donors resulting in the reduction of molecular oxygen to two molecules of water;MF:oxidoreductase activity;
Solyc08g065610.3.ITAG3.2	LGMN	-1.20562	6.41125e-08	466.97	498.48	859.41	2021.18	1812.83	1329.16	608.287	1721.06	GO:0006624;GO:0051603;GO:0110165;GO:0005773;GO:000419	BP:vacuolar protein processing;BP:proteolysis involved in cellular protein catabolic process;CC:cellular anatomical entity;CC:vacuole;MF:cysteine-type endopeptidase activity;
Solyc08g066270.2.ITAG3.2	SUNN	-1.08597	0.00033343	1.43	1.24	1.08	4.25	3	2.54	1.25	3.26333	GO:0006468;GO:0050832;GO:0016021;GO:0005886;GO:0004672;GO:000552	BP:protein phosphorylation;BP:defense response to fungus;CC:integral component of membrane;CC:plasma membrane;MF:protein kinase activity;MF:ATP binding;
Solyc08g066610.3.ITAG3.2	EPFL9	1.34672	1.37278e-06	19.13	18.74	14.74	7.48	6.81	9.79	17.5367	8.02667	GO:200012	BP:positive regulation of stomatal complex development;
Solyc08g067030.3.ITAG3.2	------	2.3528	3.53111e-16	224.81	94.29	128.34	26.81	31.28	43.57	149.147	33.8867	------	------
Solyc08g067310.1.ITAG3.2	PRKAA, AMPK	-1.18137	4.53969e-06	5.32	7.13	8.85	22.75	22.21	13.98	7.1	19.6467	GO:0006468;GO:0007165;GO:0004674;GO:000552	BP:protein phosphorylation;BP:signal transduction;MF:protein serine/threonine kinase activity;MF:ATP binding;
Solyc08g067320.2.ITAG3.2	LHCB1	1.95671	1.68096e-08	23.21	22.1	13.39	6.41	4.63	6.44	19.5667	5.82667	GO:0009765;GO:0009535;GO:0009522;GO:0009523;GO:001616	BP:photosynthesis, light harvesting;CC:chloroplast thylakoid membrane;CC:photosystem I;CC:photosystem II;MF:chlorophyll binding;
Solyc08g067330.1.ITAG3.2	LHCB1	1.83747	8.95787e-05	90.43	105.21	82.8	19.89	12.74	44.02	92.8133	25.55	GO:0009768;GO:0009416;GO:0009765;GO:0009535;GO:0009522;GO:0009523;GO:0016021;GO:0016168;GO:004687	BP:photosynthesis, light harvesting in photosystem I;BP:response to light stimulus;BP:photosynthesis, light harvesting;CC:chloroplast thylakoid membrane;CC:photosystem I;CC:photosystem II;CC:integral component of membrane;MF:chlorophyll binding;MF:metal ion binding;
Solyc08g067340.3.ITAG3.2	WRK40	-2.14864	1.50096e-11	39.66	23.56	33.22	273.08	159.9	79.86	32.1467	170.947	GO:0005634;GO:0003700;GO:004356	CC:nucleus;MF:transcription factor activity, sequence-specific DNA binding;MF:sequence-specific DNA binding;
Solyc08g067360.3.ITAG3.2	WRK40	-1.7266	3.53655e-05	7.14	3.87	3.55	26.68	21.24	8.48	4.85333	18.8	GO:0005634;GO:0003700;GO:004356	CC:nucleus;MF:transcription factor activity, sequence-specific DNA binding;MF:sequence-specific DNA binding;
Solyc08g067505.1.ITAG3.2	NLTP1	2.1492	6.09841e-06	14.37	5.59	11.37	2.01	2.75	3.18	10.4433	2.64667	GO:0006869;GO:000828	BP:lipid transport;MF:lipid binding;
Solyc08g067550.1.ITAG3.2	LTP1	2.15721	0.000187863	15.28	18.63	20.94	1.9	3.72	6.91	18.2833	4.17667	GO:0006869;GO:000828	BP:lipid transport;MF:lipid binding;
Solyc08g067610.3.ITAG3.2	PDR, CDR1	-1.10112	2.7638e-05	13.19	18.05	19.58	69.05	43.88	26.21	16.94	46.38	------	------
Solyc08g067630.3.ITAG3.2	CV	-2.26031	1.64302e-11	14.19	7.3	14.2	105.03	55.72	39.78	11.8967	66.8433	------	------
Solyc08g068490.3.ITAG3.2	GH3	1.91415	5.82817e-07	12.28	9.63	6.44	4.56	1.19	3.31	9.45	3.02	GO:0005737;GO:001688	CC:cytoplasm;MF:acid-amino acid ligase activity;
Solyc08g068680.3.ITAG3.2	AADC	-1.08468	0.000801267	2.67	2.48	3.15	9.45	8.35	3.92	2.76667	7.24	GO:1901566;GO:0019752;GO:0016831;GO:003017	BP:organonitrogen compound biosynthetic process;BP:carboxylic acid metabolic process;MF:carboxy-lyase activity;MF:pyridoxal phosphate binding;
Solyc08g068690.1.ITAG3.2	THT	-1.39401	1.55896e-11	79.26	61.2	53	245.98	202.36	143.85	64.4867	197.397	GO:0016407;GO:0050366;GO:000808	MF:acetyltransferase activity;MF:tyramine N-feruloyltransferase activity;MF:N-acetyltransferase activity;
Solyc08g068730.1.ITAG3.2	THT	-2.06743	0.000125166	3.29	3.6	6.94	27.7	33.05	6.28	4.61	22.3433	GO:0016407;GO:000808	MF:acetyltransferase activity;MF:N-acetyltransferase activity;
Solyc08g068870.3.ITAG3.2	AED1	-1.00057	2.46061e-07	269.73	255.49	209.78	845.19	546.86	416.56	245	602.87	GO:0006508;GO:0016021;GO:000419	BP:proteolysis;CC:integral component of membrane;MF:aspartic-type endopeptidase activity;
Solyc08g074480.1.ITAG3.2	14KD	1.6467	1.37878e-25	585.34	802.06	658.89	209.49	177.62	266.52	682.097	217.877	------	------
Solyc08g074620.3.ITAG3.2	E1.10.3.1, PPOE	2.64758	7.63649e-23	40.52	27.35	35.78	11.13	4.85	4.5	34.55	6.82667	GO:0046148;GO:0009543;GO:0046872;GO:000409	BP:pigment biosynthetic process;CC:chloroplast thylakoid lumen;MF:metal ion binding;MF:catechol oxidase activity;
Solyc08g074630.2.ITAG3.2	E1.10.3.1, PPOF	2.75521	1.25061e-05	3.93	1.07	3.11	0.13	0.75	0.49	2.70333	0.456667	GO:0046148;GO:0009543;GO:0046872;GO:000409	BP:pigment biosynthetic process;CC:chloroplast thylakoid lumen;MF:metal ion binding;MF:catechol oxidase activity;
Solyc08g074682.1.ITAG3.2	E1.10.3.1, PPOD	2.44898	0.00371864	1.13	0.27	0.79	0.18	0.07	0.22	0.73	0.156667	GO:0046148;GO:0009543;GO:0046872;GO:000409	BP:pigment biosynthetic process;CC:chloroplast thylakoid lumen;MF:metal ion binding;MF:catechol oxidase activity;
Solyc08g074683.1.ITAG3.2	E1.10.3.1, PPOB	2.4556	1.52839e-05	6.4	1.31	3.84	0.48	1.33	0.63	3.85	0.813333	GO:0046148;GO:0009543;GO:0046872;GO:000409	BP:pigment biosynthetic process;CC:chloroplast thylakoid lumen;MF:metal ion binding;MF:catechol oxidase activity;
Solyc08g074960.3.ITAG3.2	NFD4	-1.41519	3.59243e-12	3.12	2.3	3.13	11.26	8.5	8.65	2.85	9.47	GO:0050896;GO:0006817;GO:0016020;GO:001602	BP:response to stimulus;BP:phosphate ion transport;CC:membrane;CC:integral component of membrane;
Solyc08g075080.3.ITAG3.2	RN167	1.5147	9.96744e-05	3.58	1.38	1.89	0.91	0.93	0.94	2.28333	0.926667	------	------
Solyc08g075210.2.ITAG3.2	ASAT3	1.06214	0.00746336	9.05	6.83	3.59	2.77	4.91	3.35	6.49	3.67667	------	------
Solyc08g075540.4.ITAG3.2	AOX1, AOX2	-1.09255	1.8917e-07	27.76	15.25	26.52	63.9	63.91	47.52	23.1767	58.4433	GO:0010230;GO:0016021;GO:0005739;GO:0070469;GO:0009916;GO:0046872;GO:010272	BP:alternative respiration;CC:integral component of membrane;CC:mitochondrion;CC:respiratory chain;MF:alternative oxidase activity;MF:metal ion binding;MF:ubiquino;
Solyc08g075550.3.ITAG3.2	AOX1, AOX2	-1.62567	5.96293e-11	5.45	3.9	5.43	23.33	19.66	12.27	4.92667	18.42	GO:0106292;GO:0010230;GO:0016021;GO:0005739;GO:0070469;GO:0009916;GO:0046872;GO:010272	old GO;BP:alternative respiration;CC:integral component of membrane;CC:mitochondrion;CC:respiratory chain;MF:alternative oxidase activity;MF:metal ion binding;MF:ubiquino;
Solyc08g075570.3.ITAG3.2	DUR3	-1.57073	3.7279e-13	19.45	10.26	16.47	74.56	54.53	38.88	15.3933	55.99	GO:0071918;GO:0016021;GO:0005886;GO:001520	BP:urea transmembrane transport;CC:integral component of membrane;CC:plasma membrane;MF:urea transmembrane transporter activity;
Solyc08g075880.3.ITAG3.2	HIP44	-1.35545	0.00310378	2.96	3.06	2.85	8.02	13.48	4.92	2.95667	8.80667	GO:0050896;GO:004687	BP:response to stimulus;MF:metal ion binding;
Solyc08g075920.3.ITAG3.2	BRXL1	1.04522	0.000265392	5.17	4.64	4.65	2.54	2.41	3.4	4.82	2.78333	GO:000563	CC:nucleus;
Solyc08g076150.3.ITAG3.2	PPR68	1.48191	1.43499e-07	5.98	6.49	4.36	3.12	2.17	2.09	5.61	2.46	GO:000827	MF:zinc ion binding;
Solyc08g076820.3.ITAG3.2	BH071	1.97799	5.40318e-07	29.76	13.33	12.4	6.04	2.88	7.59	18.4967	5.50333	GO:0006355;GO:0006357;GO:0005634;GO:0000978;GO:0046983;GO:000098	BP:regulation of transcription, DNA-templated;BP:regulation of transcription from RNA polymerase II promoter;CC:nucleus;MF:RNA polymerase II core promoter proximal region sequence-specific DNA binding;MF:protein dimerization activity;MF:RNA polymerase II transcription factor activity, sequence-specific DNA binding;
Solyc08g076885.1.ITAG3.2	------	2.18105	0.000185909	16.87	48.14	64.55	11.88	9.74	12.69	43.1867	11.4367	------	------
Solyc08g077060.3.ITAG3.2	LOL1	1.0183	4.89572e-08	33.77	34.62	32.81	18.32	18.47	22.92	33.7333	19.9033	GO:000563	CC:nucleus;
Solyc08g077360.3.ITAG3.2	DRP1E	1.56788	0.00220122	2.01	0.8	1.55	0.35	0.55	0.81	1.45333	0.57	GO:0005737;GO:0016020;GO:0043229;GO:0005874;GO:0008017;GO:0003924;GO:000552	CC:cytoplasm;CC:membrane;CC:intracellular organelle;CC:microtubule;MF:microtubule binding;MF:GTPase activity;MF:GTP binding;
Solyc08g077370.3.ITAG3.2	PUP11	-1.2153	1.88242e-05	9.42	8.8	8.3	35.14	27.85	12.9	8.84	25.2967	GO:0016021;GO:0005345;GO:001521	CC:integral component of membrane;MF:purine nucleobase transmembrane transporter activity;MF:purine nucleoside transmembrane transporter activity;
Solyc08g077740.1.ITAG3.2	9DC3	-1.34926	3.60901e-05	1.24	1.12	1.29	5.77	3.74	2.17	1.21667	3.89333	GO:0050832;GO:0016021;GO:000588	BP:defense response to fungus;CC:integral component of membrane;CC:plasma membrane;
Solyc08g078207.1.ITAG3.2	ATL22	-1.22829	0.00109842	8.25	4.64	5.2	26.03	15.52	9.04	6.03	16.8633	GO:0016021;GO:003024	CC:integral component of membrane;MF:polysaccharide binding;
Solyc08g078460.3.ITAG3.2	IOLG	1.39055	0.00594015	1.58	1.89	2.16	0.78	0.54	1.24	1.87667	0.853333	GO:000016	MF:nucleotide binding;
Solyc08g078650.3.ITAG3.2	GUX8	-1.26751	0.00166267	0.78	0.75	1.01	3.41	2.73	1.45	0.846667	2.53	GO:0006486;GO:0097502;GO:0016021;GO:0016740;GO:0016757;GO:000484	BP:protein glycosylation;BP:mannosylation;CC:integral component of membrane;MF:transferase activity;MF:transferase activity, transferring glycosyl groups;MF:ubiquitin-protein transferase activity;
Solyc08g079080.4.ITAG3.2	INV, sacA	3.51782	0.00431633	1.18	0.03	0.52	0.04	0.03	0.1	0.576667	0.0566667	GO:0005975;GO:0016021;GO:0005775;GO:000456	BP:carbohydrate metabolic process;CC:integral component of membrane;CC:vacuolar lumen;MF:beta-fructofuranosidase activity;
Solyc08g079100.3.ITAG3.2	YAB	1.1249	6.12277e-08	30.72	21.55	22.51	13.01	12.03	15.49	24.9267	13.51	GO:0032502;GO:0045165;GO:0009944;GO:0010154;GO:0010158;GO:1902183;GO:2000024;GO:0005634;GO:000367	BP:developmental process;BP:cell fate commitment;BP:polarity specification of adaxial/abaxial axis;BP:fruit development;BP:abaxial cell fate specification;BP:regulation of shoot apical meristem development;BP:regulation of leaf development;CC:nucleus;MF:DNA binding;
Solyc08g079730.1.ITAG3.2	TC.MATE, SLC47A, norM, mdtK, dinF	1.70744	4.7281e-07	7.1	3.92	5.02	1.52	2.17	2.07	5.34667	1.92	GO:1990961;GO:0016021;GO:0016020;GO:0015297;GO:0022857;GO:004291	BP:drug transmembrane export;CC:integral component of membrane;CC:membrane;MF:antiporter activity;MF:transmembrane transporter activity;MF:xenobiotic transporter activity;
Solyc08g079740.3.ITAG3.2	Y1124	2.28706	7.39362e-05	2.09	0.95	0.45	0.27	0.23	0.35	1.16333	0.283333	GO:0006468;GO:0098542;GO:0016021;GO:0033612;GO:0004672;GO:000552	BP:protein phosphorylation;BP:defense response to other organism;CC:integral component of membrane;MF:receptor serine/threonine kinase binding;MF:protein kinase activity;MF:ATP binding;
Solyc08g080090.3.ITAG3.2	SGR, SGRL	-1.68338	5.89028e-11	23.31	16.43	24.97	126.61	78.84	48.98	21.57	84.81	GO:0015996;GO:000950	BP:chlorophyll catabolic process;CC:chloroplast;
Solyc08g080585.1.ITAG3.2	TLP	1.20523	0.00659105	74.23	20.57	20.14	22.7	14.69	19.87	38.3133	19.0867	GO:000695	BP:defense response;
Solyc08g080590.3.ITAG3.2	NP24	1.40628	0.00238962	77.52	35.71	22.35	14.11	15.2	27.92	45.1933	19.0767	------	------
Solyc08g080670.1.ITAG3.2	OS35	2.85355	2.43946e-08	8.6	13.29	35.56	4.52	2.71	2.07	19.15	3.1	GO:000695	BP:defense response;
Solyc08g080890.3.ITAG3.2	copA, ctpA, ATP7	1.45663	4.64005e-05	1.48	1.04	1.19	0.59	0.55	0.49	1.23667	0.543333	GO:0055070;GO:0016021;GO:0016020;GO:0046872;GO:0019829;GO:0043682;GO:0016887;GO:0005507;GO:000552	BP:copper ion homeostasis;CC:integral component of membrane;CC:membrane;MF:metal ion binding;MF:cation-transporting ATPase activity;MF:copper-transporting ATPase activity;MF:ATPase activity;MF:copper ion binding;MF:ATP binding;
Solyc08g081680.2.ITAG3.2	LOR17	-2.58741	4.25473e-07	0.73	0.65	1.17	9.02	5.74	3.69	0.85	6.15	------	------
Solyc08g082070.3.ITAG3.2	UBTF	1.14619	0.00134181	5.47	4.51	5.28	1.5	3.32	3.28	5.08667	2.7	GO:0005634;GO:000367	CC:nucleus;MF:DNA binding;
Solyc08g082110.3.ITAG3.2	WRK53	-1.60234	1.01768e-10	7.01	5.46	4.22	25.5	22.04	14.11	5.56333	20.55	GO:0005634;GO:0003700;GO:0043565;GO:000097	CC:nucleus;MF:transcription factor activity, sequence-specific DNA binding;MF:sequence-specific DNA binding;MF:transcription regulatory region sequence-specific DNA binding;
Solyc08g082620.3.ITAG3.2	fabF, OXSM, CEM1	1.06446	0.000404563	11.82	8.7	8.63	4.09	4.68	7.61	9.71667	5.46	GO:0006633;GO:000431	BP:fatty acid biosynthetic process;MF:3-oxoacyl-[acyl-carrier-protein] synthase activity;
Solyc08g082790.3.ITAG3.2	------	1.38198	0.000918552	45.52	27.55	25.71	8.72	16.5	14.91	32.9267	13.3767	------	------
Solyc08g082870.3.ITAG3.2	TC32A	1.11717	0.000330935	2.82	2.48	3.32	1.32	1.93	1.52	2.87333	1.59	------	------
Solyc08g082980.2.ITAG3.2	WNK, PRKWNK	-1.81278	0.00510936	0.17	0.27	0.21	0.97	1.27	0.55	0.216667	0.93	GO:0006468;GO:0035556;GO:0005737;GO:0004674;GO:0004672;GO:000552	BP:protein phosphorylation;BP:intracellular signal transduction;CC:cytoplasm;MF:protein serine/threonine kinase activity;MF:protein kinase activity;MF:ATP binding;
Solyc08g083190.3.ITAG3.2	BDG3	-1.5626	5.91021e-09	3.55	3.17	3.24	14.62	15.74	6.36	3.32	12.24	GO:001602	CC:integral component of membrane;
Solyc08g083270.2.ITAG3.2	GRXCR1	1.61221	0.000909772	3.31	1.58	2.65	0.59	1.12	1.15	2.51333	0.953333	GO:009757	MF:glutathione oxidoreductase activity;
Solyc08g083280.3.ITAG3.2	E1.1.1.1, adh	1.01389	4.00635e-05	57.81	38.1	37.69	23.09	21.21	33.36	44.5333	25.8867	GO:0046294;GO:0005829;GO:0004024;GO:0008270;GO:0051903;GO:001649	BP:formaldehyde catabolic process;CC:cytosol;MF:alcohol dehydrogenase activity, zinc-dependent;MF:zinc ion binding;MF:S;MF:oxidoreductase activity;
Solyc08g083360.3.ITAG3.2	PNSB3	1.09411	3.18794e-09	270.39	234.34	215.33	105.67	134.85	146.95	240.02	129.157	GO:0022900;GO:0009535;GO:0009536;GO:0051537;GO:0140647;GO:000905	BP:electron transport chain;CC:chloroplast thylakoid membrane;CC:plastid;MF:2 iron, 2 sulfur cluster binding;MF:old GO;MF:electron carrier activity;
Solyc09g005840.1.ITAG3.2	EXOC7, EXO70	-1.43286	0.00769226	0.57	0.38	0.38	1.99	1.72	0.72	0.443333	1.47667	GO:0015031;GO:0006887;GO:0000145;GO:000554	BP:protein transport;BP:exocytosis;CC:exocyst;MF:phosphatidylinositol-4,5-bisphosphate binding;
Solyc09g006010.2.ITAG3.2	PR1	1.46231	0.00204622	26.55	10.28	8.15	3.95	5.87	8.74	14.9933	6.18667	GO:0009607;GO:0005576;GO:000561	BP:response to biotic stimulus;CC:extracellular region;CC:extracellular space;
Solyc09g007150.3.ITAG3.2	GST, gst	1.2193	0.000122524	35.96	29.59	14.36	12.16	13.72	14.56	26.6367	13.48	GO:000436	MF:glutathione transferase activity;
Solyc09g007260.3.ITAG3.2	AP2	1.47951	1.88666e-11	11	6.38	8.3	3.55	3.79	3.69	8.56	3.67667	GO:0006952;GO:0009873;GO:0005634;GO:0003700;GO:000367	BP:defense response;BP:ethylene-activated signaling pathway;CC:nucleus;MF:transcription factor activity, sequence-specific DNA binding;MF:DNA binding;
Solyc09g007360.3.ITAG3.2	ICR2	1.1697	0.000119512	8.06	6.86	7.57	3.35	2.94	5.69	7.49667	3.99333	GO:005121	MF:phosphoprotein binding;
Solyc09g007520.3.ITAG3.2	E1.11.1.7, PER21	-1.67932	0.00159639	0.47	0.97	0.59	3.68	3.12	1.31	0.676667	2.70333	GO:0042744;GO:0006979;GO:0009505;GO:0005576;GO:0020037;GO:0140825;GO:0004601;GO:004687	BP:hydrogen peroxide catabolic process;BP:response to oxidative stress;CC:plant-type cell wall;CC:extracellular region;MF:heme binding;MF:old GO;MF:peroxidase activity;MF:metal ion binding;
Solyc09g007940.3.ITAG3.2	ADK, adoK	1.80686	1.7525e-06	14.01	4.98	7.49	2.51	2.68	3.6	8.82667	2.93	GO:0044209;GO:0016310;GO:0006166;GO:0006144;GO:0005829;GO:0005634;GO:0004001;GO:000552	BP:AMP salvage;BP:phosphorylation;BP:purine ribonucleoside salvage;BP:purine nucleobase metabolic process;CC:cytosol;CC:nucleus;MF:adenosine kinase activity;MF:ATP binding;
Solyc09g008320.3.ITAG3.2	E2.4.1.207, XTH32	1.27002	0.000138322	24.53	16.16	13.83	5.83	8.33	12.04	18.1733	8.73333	GO:0042546;GO:0016998;GO:0071555;GO:0010411;GO:0048046;GO:0016762;GO:000455	BP:cell wall biogenesis;BP:cell wall macromolecule catabolic process;BP:cell wall organization;BP:xyloglucan metabolic process;CC:apoplast;MF:xylogluca;MF:hydrolase activity, hydrolyzing O-glycosyl compounds;
Solyc09g008370.1.ITAG3.2	NFD4	-1.35767	1.76835e-09	10.6	5.81	6.08	28.3	23.6	17.82	7.49667	23.24	GO:0006817;GO:0050896;GO:0016020;GO:0016021;GO:002285	BP:phosphate ion transport;BP:response to stimulus;CC:membrane;CC:integral component of membrane;MF:transmembrane transporter activity;
Solyc09g008380.3.ITAG3.2	pel	1.13862	0.000518177	2.19	1.51	2.45	0.95	1.35	1.06	2.05	1.12	GO:0045490;GO:0016021;GO:0030570;GO:004687	BP:pectin catabolic process;CC:integral component of membrane;MF:pectate lyase activity;MF:metal ion binding;
Solyc09g008430.3.ITAG3.2	RCHY1, PIRH2	1.2865	0.00224265	1.91	3.45	2.72	1.27	1.46	1.68	2.69333	1.47	GO:0016567;GO:0006511;GO:0005634;GO:0008270;GO:0061630;GO:000372	BP:protein ubiquitination;BP:ubiquitin-dependent protein catabolic process;CC:nucleus;MF:zinc ion binding;MF:ubiquitin protein ligase activity;MF:RNA binding;
Solyc09g008670.3.ITAG3.2	E4.3.1.19, ilvA, tdcB	1.58456	0.000974902	7.14	2.42	1.74	1.59	1.27	1.68	3.76667	1.51333	GO:0006567;GO:0006952;GO:0006565;GO:0009737;GO:0009753;GO:0051289;GO:0080027;GO:0009625;GO:0009611;GO:0031349;GO:0009097;GO:0002213;GO:0009507;GO:0030170;GO:0003941;GO:0004794;GO:004280	BP:threonine catabolic process;BP:defense response;BP:L-serine catabolic process;BP:response to abscisic acid;BP:response to jasmonic acid;BP:protein homotetramerization;BP:response to herbivore;BP:response to insect;BP:response to wounding;BP:positive regulation of defense response;BP:isoleucine biosynthetic process;BP:defense response to insect;CC:chloroplast;MF:pyridoxal phosphate binding;MF:L…
Solyc09g008760.1.ITAG3.2	VQ29	-1.41005	3.58809e-05	15.01	7.84	9	48.81	28.92	21.08	10.6167	32.9367	------	------
Solyc09g008860.3.ITAG3.2	PXC1	1.10823	1.79788e-05	5.87	4.18	6.19	2.46	3.32	3.2	5.41333	2.99333	GO:0006468;GO:0098542;GO:0016021;GO:0005524;GO:000467	BP:protein phosphorylation;BP:defense response to other organism;CC:integral component of membrane;MF:ATP binding;MF:protein kinase activity;
Solyc09g009010.3.ITAG3.2	CSLA	1.96562	0.000239076	4.3	1.05	2.29	0.65	0.68	0.77	2.54667	0.7	GO:0005794;GO:0016021;GO:0051753;GO:001675	CC:Golgi apparatus;CC:integral component of membrane;MF:mannan synthase activity;MF:transferase activity, transferring glycosyl groups;
Solyc09g009590.1.ITAG3.2	SAP4	-1.81413	0.000225152	7.5	8.7	12.87	42.8	46.48	14.31	9.69	34.53	GO:0008270;GO:000367	MF:zinc ion binding;MF:DNA binding;
Solyc09g009810.1.ITAG3.2	------	-1.27208	0.00335917	5.15	7.1	6.29	20.39	21.23	8.43	6.18	16.6833	------	------
Solyc09g010530.3.ITAG3.2	CHX20	2.29404	4.64613e-14	7.33	7.38	10.63	1.38	2.29	2.48	8.44667	2.05	GO:0006885;GO:0016021;GO:0012505;GO:001529	BP:regulation of pH;CC:integral component of membrane;CC:endomembrane system;MF:solut;
Solyc09g011270.3.ITAG3.2	------	-1.14602	3.20899e-06	9.94	9.64	11.13	35.66	24.91	18.93	10.2367	26.5	GO:004687	MF:metal ion binding;
Solyc09g011500.3.ITAG3.2	GST, gst	-1.35473	0.00101962	1.76	1.49	1.26	7.39	4.95	2.06	1.50333	4.8	GO:0042221;GO:0006749;GO:0005737;GO:000436	BP:response to chemical;BP:glutathione metabolic process;CC:cytoplasm;MF:glutathione transferase activity;
Solyc09g011560.2.ITAG3.2	GST, gst	-1.07682	2.86462e-05	28.73	28.42	33.07	106.19	83.18	41.42	30.0733	76.93	GO:0042221;GO:0006749;GO:0005737;GO:000436	BP:response to chemical;BP:glutathione metabolic process;CC:cytoplasm;MF:glutathione transferase activity;
Solyc09g011590.3.ITAG3.2	GST, gst	-1.40197	6.99476e-05	15.31	10.11	7.96	53.49	40.39	14.88	11.1267	36.2533	GO:0042221;GO:0009407;GO:0006749;GO:0005829;GO:000436	BP:response to chemical;BP:toxin catabolic process;BP:glutathione metabolic process;CC:cytosol;MF:glutathione transferase activity;
Solyc09g011600.3.ITAG3.2	GST, gst	-1.14019	6.44092e-06	6.51	8.79	6.6	23.6	20.87	14.09	7.3	19.52	GO:0042221;GO:0006749;GO:0005737;GO:000436	BP:response to chemical;BP:glutathione metabolic process;CC:cytoplasm;MF:glutathione transferase activity;
Solyc09g011750.3.ITAG3.2	BSK5	1.13454	0.000557241	5.57	2.14	4.12	1.76	2.27	2.31	3.94333	2.11333	GO:0006468;GO:0009742;GO:0005886;GO:0005524;GO:000467	BP:protein phosphorylation;BP:brassinosteroid mediated signaling pathway;CC:plasma membrane;MF:ATP binding;MF:protein kinase activity;
Solyc09g011870.2.ITAG3.2	TYRAAT	-1.62454	7.866e-05	2.03	1.37	1.48	9.35	5.4	3.57	1.62667	6.10667	GO:0006571;GO:0004665;GO:0008977;GO:003373	BP:tyrosine biosynthetic process;MF:prephenate dehydrogenas;MF:prephenate dehydrogenase activity;MF:arogenate dehydrogenas;
Solyc09g014490.3.ITAG3.2	------	1.75701	0.000403323	2.95	0.9	1.76	0.47	0.83	0.67	1.87	0.656667	GO:0043622;GO:005502	BP:cortical microtubule organization;CC:cortical microtubule;
Solyc09g014520.3.ITAG3.2	LHCB4	1.47676	5.79539e-11	3975.03	4690.19	4003.85	1427.59	1544.31	2342.58	4223.02	1771.49	GO:0009768;GO:0009416;GO:0009765;GO:0009535;GO:0009522;GO:0009523;GO:001616	BP:photosynthesis, light harvesting in photosystem I;BP:response to light stimulus;BP:photosynthesis, light harvesting;CC:chloroplast thylakoid membrane;CC:photosystem I;CC:photosystem II;MF:chlorophyll binding;
Solyc09g014860.3.ITAG3.2	LOR15	-1.29181	1.05897e-05	28.33	23.25	38.95	127.35	98.49	44.33	30.1767	90.0567	GO:001602	CC:integral component of membrane;
Solyc09g014990.3.ITAG3.2	WRKY33	-1.08622	1.53247e-12	9.13	7.08	8.26	25.36	20.5	17.4	8.15667	21.0867	GO:0005634;GO:0003700;GO:004356	CC:nucleus;MF:transcription factor activity, sequence-specific DNA binding;MF:sequence-specific DNA binding;
Solyc09g018010.3.ITAG3.2	NLTP1	1.06904	0.000234213	100.84	59.21	40.29	44.2	26.98	42.45	66.78	37.8767	GO:0006869;GO:000828	BP:lipid transport;MF:lipid binding;
Solyc09g042710.3.ITAG3.2	Y2837	1.23645	6.18872e-05	9.85	4.18	6.26	2.84	3.48	3.82	6.76333	3.38	GO:0009904;GO:0009903;GO:000582	BP:chloroplast accumulation movement;BP:chloroplast avoidance movement;CC:cytosol;
Solyc09g056010.1.ITAG3.2	------	-1.04958	0.00723374	2.13	4.79	2.87	5.4	7.92	8.9	3.26333	7.40667	------	------
Solyc09g059240.3.ITAG3.2	CYP82G1	1.75933	3.31651e-11	33.26	16.35	30.36	11.76	6.58	9.98	26.6567	9.44	GO:0016021;GO:0005506;GO:0016705;GO:0004497;GO:002003	CC:integral component of membrane;MF:iron ion binding;MF:oxidoreductase activity, acting on paired donors, with incorporation or reduction of molecular oxygen;MF:monooxygenase activity;MF:heme binding;
Solyc09g059473.1.ITAG3.2	NBS	1.13808	1.87839e-05	3.97	3.14	3.76	2.48	1.57	1.74	3.62333	1.93	GO:0009738;GO:0006952;GO:0080163;GO:0005737;GO:0005634;GO:0038023;GO:0004864;GO:001042	BP:abscisic acid-activated signaling pathway;BP:defense response;BP:regulation of protein serine/threonine phosphatase activity;CC:cytoplasm;CC:nucleus;MF:signaling receptor activity;MF:protein phosphatase inhibitor activity;MF:abscisic acid binding;
Solyc09g061730.2.ITAG3.2	------	-1.42461	7.27605e-06	1.02	0.42	0.38	2.51	1.73	1.36	0.606667	1.86667	GO:000367	MF:nucleic acid binding;
Solyc09g063130.3.ITAG3.2	PSAEA	1.05476	2.64798e-06	221.32	265.08	266.36	122.32	133.59	181.92	250.92	145.943	GO:001602	CC:integral component of membrane;
Solyc09g063150.3.ITAG3.2	GST, gst	-2.57939	0.00019259	0.41	0.16	1.12	4.85	5.39	1.93	0.563333	4.05667	GO:0042221;GO:0006749;GO:0009734;GO:0005737;GO:000436	BP:response to chemical;BP:glutathione metabolic process;BP:auxin-activated signaling pathway;CC:cytoplasm;MF:glutathione transferase activity;
Solyc09g065780.3.ITAG3.2	KCS	1.83434	3.25471e-10	22.06	16	12.58	7.03	3.6	6.41	16.88	5.68	GO:0006633;GO:0016021;GO:010275	BP:fatty acid biosynthetic process;CC:integral component of membrane;MF:very-long-chain 3-ketoacyl-CoA synthase activity;
Solyc09g065800.3.ITAG3.2	KCS	2.75022	0.000127882	0.97	1.11	3.94	0.49	0.29	0.31	2.00667	0.363333	GO:0006633;GO:0016021;GO:010275	BP:fatty acid biosynthetic process;CC:integral component of membrane;MF:very-long-chain 3-ketoacyl-CoA synthase activity;
Solyc09g065910.2.ITAG3.2	psbW	1.00083	2.15136e-06	3465.03	4892.96	4712.23	1847.52	2062.83	3235.35	4356.74	2381.9	GO:0042549;GO:0015979;GO:0009535;GO:0016021;GO:000952	BP:photosystem II stabilization;BP:photosynthesis;CC:chloroplast thylakoid membrane;CC:integral component of membrane;CC:photosystem II;
Solyc09g072700.3.ITAG3.2	E1.11.1.7, PER44	2.69987	0.000388425	5.56	0.83	2.5	0.37	0.45	0.73	2.96333	0.516667	GO:0042744;GO:0006979;GO:0005576;GO:0009505;GO:0020037;GO:0140825;GO:0004601;GO:004687	BP:hydrogen peroxide catabolic process;BP:response to oxidative stress;CC:extracellular region;CC:plant-type cell wall;MF:heme binding;MF:old GO;MF:peroxidase activity;MF:metal ion binding;
Solyc09g072770.1.ITAG3.2	------	1.35583	7.23375e-06	209.66	119.18	98.06	58.49	47.23	83.21	142.3	62.9767	------	------
Solyc09g074270.3.ITAG3.2	GID1	-1.48407	4.54357e-12	7.67	5.69	4.94	26.34	22.8	13.94	6.1	21.0267	GO:0048444;GO:0010325;GO:0009939;GO:0005737;GO:0005634;GO:0016787;GO:001033	BP:floral organ morphogenesis;BP:raffinose family oligosaccharide biosynthetic process;BP:positive regulation of gibberellic acid mediated signaling pathway;CC:cytoplasm;CC:nucleus;MF:hydrolase activity;MF:gibberellin binding;
Solyc09g074930.3.ITAG3.2	SRP	1.2936	1.09133e-06	21.87	12.05	14.97	7.3	6.71	9.41	16.2967	7.80667	GO:0080186;GO:0034389;GO:0045927;GO:1902584;GO:000581	BP:developmental vegetative growth;BP:lipid particle organization;BP:positive regulation of growth;BP:positive regulation of response to water deprivation;CC:lipid particle;
Solyc09g075210.3.ITAG3.2	SAG21	1.35128	0.00336046	65.91	105.36	115.16	27.9	43.98	60.75	95.4767	44.21	------	------
Solyc09g075360.3.ITAG3.2	E3.2.1.4, GUN17	1.75821	6.43128e-08	8.32	4.34	5.02	1.71	1.84	2.59	5.89333	2.04667	GO:0030245;GO:000881	BP:cellulose catabolic process;MF:cellulase activity;
Solyc09g075590.1.ITAG3.2	------	1.15331	0.00206238	83.02	71.56	45.14	25.06	21.1	52.5	66.5733	32.8867	------	------
Solyc09g075790.3.ITAG3.2	ACSL, fadD	1.23552	0.00598897	2.47	1.36	1.26	0.58	1.16	1.16	1.69667	0.966667	GO:0009698;GO:0004467;GO:0016207;GO:000552	BP:phenylpropanoid metabolic process;MF:long-chain fatty acid-CoA ligase activity;MF:4-coumarate-CoA ligase activity;MF:ATP binding;
Solyc09g075890.3.ITAG3.2	K07025	1.28135	1.48642e-10	25.1	16.81	21.38	10.77	10.74	9.21	21.0967	10.24	------	------
Solyc09g075930.2.ITAG3.2	AOC3, AOC2, tynA	1.21407	0.00295651	1.95	1.23	1.17	0.74	0.7	0.8	1.45	0.746667	GO:0009308;GO:0052593;GO:0005507;GO:0052596;GO:0052594;GO:0008131;GO:004803	BP:amine metabolic process;MF:tryptamin;MF:copper ion binding;MF:phenethylamin;MF:aminoaceton;MF:primary amine oxidase activity;MF:quinone binding;
Solyc09g082270.3.ITAG3.2	LTPG5	-1.8707	0.000211531	2.74	1.97	3.31	11.75	16.67	5.14	2.67333	11.1867	GO:0006869;GO:0016021;GO:0031225;GO:0005886;GO:000828	BP:lipid transport;CC:integral component of membrane;CC:anchored component of membrane;CC:plasma membrane;MF:lipid binding;
Solyc09g082550.3.ITAG3.2	SULTR3	-2.23367	1.05693e-41	4.65	4.93	4.26	31.27	27.69	21.05	4.61333	26.67	GO:0016021;GO:0005887;GO:0009507;GO:000827	CC:integral component of membrane;CC:integral component of plasma membrane;CC:chloroplast;MF:secondary active sulfate transmembrane transporter activity;
Solyc09g082560.3.ITAG3.2	IQD19	1.25244	7.39367e-05	9.39	3.74	6.67	3.27	3.18	3.38	6.6	3.27667	------	------
Solyc09g082690.3.ITAG3.2	ELI	-1.24957	1.02389e-05	0.52	0.36	0.44	1.61	1.52	0.8	0.44	1.31	GO:0009535;GO:0016021;GO:000952	CC:chloroplast thylakoid membrane;CC:integral component of membrane;CC:photosystem II;
Solyc09g083050.3.ITAG3.2	KCS	-1.03074	0.00044709	12.17	5.41	10.44	33.51	22.36	14.13	9.34	23.3333	GO:0006633;GO:0016021;GO:010275	BP:fatty acid biosynthetic process;CC:integral component of membrane;MF:very-long-chain 3-ketoacyl-CoA synthase activity;
Solyc09g083200.3.ITAG3.2	NFP	-1.33783	1.03986e-08	32.02	27.31	26.05	140.81	98.98	50.87	28.46	96.8867	GO:0006468;GO:0005886;GO:0016021;GO:0005524;GO:000467	BP:protein phosphorylation;CC:plasma membrane;CC:integral component of membrane;MF:ATP binding;MF:protein kinase activity;
Solyc09g083440.3.ITAG3.2	ICI1	2.03307	4.4306e-06	116.49	30.64	46.6	12.01	19	21.68	64.5767	17.5633	GO:0009611;GO:0005576;GO:000486	BP:response to wounding;CC:extracellular region;MF:serine-type endopeptidase inhibitor activity;
Solyc09g084490.3.ITAG3.2	ICI1	2.55986	0.00108993	4.31	2.05	12.68	1.31	0.9	1.31	6.34667	1.17333	GO:0009611;GO:000486	BP:response to wounding;MF:serine-type endopeptidase inhibitor activity;
Solyc09g089505.1.ITAG3.2	IPIB	3.6549	7.95615e-05	14.89	3.65	26.36	0.1	0.73	3.15	14.9667	1.32667	GO:0009611;GO:000486	BP:response to wounding;MF:serine-type endopeptidase inhibitor activity;
Solyc09g090030.2.ITAG3.2	ASHR2	-8.91915	4.59061e-11	0	0	0	14.25	1.98	4.37	0	6.86667	GO:0032259;GO:000816	BP:methylation;MF:methyltransferase activity;
Solyc09g090320.2.ITAG3.2	KN10	1.21351	0.00120831	0.8	0.66	1.06	0.49	0.4	0.43	0.84	0.44	GO:0007018;GO:0005871;GO:0005874;GO:0008017;GO:0003777;GO:0016887;GO:000552	BP:microtubule-based movement;CC:kinesin complex;CC:microtubule;MF:microtubule binding;MF:microtubule motor activity;MF:ATPase activity;MF:ATP binding;
Solyc09g090360.3.ITAG3.2	XPR1, PHO1	1.27067	7.38017e-12	9.81	5.78	7.35	4.02	3.64	3.81	7.64667	3.82333	GO:0006817;GO:0016036;GO:0005737;GO:0005794;GO:0016021;GO:0005886;GO:0000822;GO:001511	BP:phosphate ion transport;BP:cellular response to phosphate starvation;CC:cytoplasm;CC:Golgi apparatus;CC:integral component of membrane;CC:plasma membrane;MF:inositol hexakisphosphate binding;MF:phosphate ion transmembrane transporter activity;
Solyc09g090980.3.ITAG3.2	PRS2	-1.28385	0.00512833	109.44	126.84	122.31	485.02	413.62	147.59	119.53	348.743	GO:0009738;GO:0006952;GO:0080163;GO:0009607;GO:0005737;GO:0005634;GO:0038023;GO:0004864;GO:001042	BP:abscisic acid-activated signaling pathway;BP:defense response;BP:regulation of protein serine/threonine phosphatase activity;BP:response to biotic stimulus;CC:cytoplasm;CC:nucleus;MF:signaling receptor activity;MF:protein phosphatase inhibitor activity;MF:abscisic acid binding;
Solyc09g090990.2.ITAG3.2	PRS2	-1.54388	0.000353459	7.04	10	8.16	40.78	36.96	10.03	8.4	29.2567	GO:0009738;GO:0006952;GO:0080163;GO:0009607;GO:0005737;GO:0005634;GO:0038023;GO:0004864;GO:001042	BP:abscisic acid-activated signaling pathway;BP:defense response;BP:regulation of protein serine/threonine phosphatase activity;BP:response to biotic stimulus;CC:cytoplasm;CC:nucleus;MF:signaling receptor activity;MF:protein phosphatase inhibitor activity;MF:abscisic acid binding;
Solyc09g091000.3.ITAG3.2	PRS2	-1.19091	0.00318493	20.41	22.45	25.57	78.09	72.83	21.75	22.81	57.5567	GO:0009738;GO:0006952;GO:0080163;GO:0009607;GO:0005737;GO:0005634;GO:0038023;GO:0004864;GO:001042	BP:abscisic acid-activated signaling pathway;BP:defense response;BP:regulation of protein serine/threonine phosphatase activity;BP:response to biotic stimulus;CC:cytoplasm;CC:nucleus;MF:signaling receptor activity;MF:protein phosphatase inhibitor activity;MF:abscisic acid binding;
Solyc09g091030.3.ITAG3.2	E3.2.1.2, BAM1	-1.11335	6.49532e-08	347.84	293.67	209.85	687.87	671.35	841.65	283.787	733.623	GO:0005983;GO:0009414;GO:0000272;GO:0016161;GO:010222	BP:starch catabolic process;BP:response to water deprivation;BP:polysaccharide catabolic process;MF:beta-amylase activity;MF:amylopectin maltohydrolase activity;
Solyc09g091430.3.ITAG3.2	pel	1.71392	7.99079e-09	68.83	21.44	38.79	16.44	13.36	15.78	43.02	15.1933	GO:0045490;GO:0030570;GO:004687	BP:pectin catabolic process;MF:pectate lyase activity;MF:metal ion binding;
Solyc09g091800.3.ITAG3.2	------	2.47795	0.00521149	1.59	1.52	1.17	0.25	0.41	0.23	1.42667	0.296667	------	------
Solyc09g091910.2.ITAG3.2	ACP7	-2.01509	0.00123336	0.07	0.13	0.09	0.49	0.5	0.4	0.0966667	0.463333	GO:0046872;GO:000399	MF:metal ion binding;MF:acid phosphatase activity;
Solyc09g092110.3.ITAG3.2	LIRP1	1.27973	9.11269e-06	44.55	68.12	103.23	34.9	25.88	32.28	71.9667	31.02	GO:000950	CC:chloroplast;
Solyc09g092480.1.ITAG3.2	U75C1	-1.29096	8.04602e-07	3.4	3.8	3.3	13.09	11.07	7.25	3.5	10.47	GO:0016758;GO:000819	MF:transferase activity, transferring hexosyl groups;MF:UDP-glycosyltransferase activity;
Solyc09g092490.3.ITAG3.2	U75C1	-1.08248	0.000512573	3.95	2.63	1.99	8.84	7.1	5.86	2.85667	7.26667	GO:0016758;GO:000819	MF:transferase activity, transferring hexosyl groups;MF:UDP-glycosyltransferase activity;
Solyc09g092640.3.ITAG3.2	C71Z	-1.01142	0.000153575	7.6	5.35	6.52	22.03	17.03	9.14	6.49	16.0667	GO:0005506;GO:0016705;GO:0004497;GO:002003	MF:iron ion binding;MF:oxidoreductase activity, acting on paired donors, with incorporation or reduction of molecular oxygen;MF:monooxygenase activity;MF:heme binding;
Solyc09g092720.3.ITAG3.2	------	1.56688	0.00155688	2.39	2.17	2.41	0.56	0.91	0.88	2.32333	0.783333	------	------
Solyc09g092760.2.ITAG3.2	------	2.3262	7.02035e-08	20.56	11.96	8.82	3.5	2.05	4	13.78	3.18333	------	------
Solyc09g097890.2.ITAG3.2	B561C	1.78088	5.1484e-09	9.14	6.67	4.69	2.66	2.29	2.21	6.83333	2.38667	GO:0016021;GO:004687	CC:integral component of membrane;MF:metal ion binding;
Solyc09g098080.3.ITAG3.2	U71E1	-1.69059	4.63518e-05	1.01	1.42	1.67	7.8	5.9	2.78	1.36667	5.49333	GO:0016758;GO:000819	MF:transferase activity, transferring hexosyl groups;MF:UDP-glycosyltransferase activity;
Solyc09g098380.2.ITAG3.2	AVT1H	-1.31206	0.000198527	3.4	1.29	2.37	7.51	9.06	4.55	2.35333	7.04	GO:0006865;GO:001602	BP:amino acid transport;CC:integral component of membrane;
Solyc09g098510.3.ITAG3.2	------	1.57016	0.00143993	134.44	78.1	263.75	70.75	42.78	63.61	158.763	59.0467	------	------
Solyc10g005050.3.ITAG3.2	CUT1B	1.07907	3.41803e-06	794.62	970.21	858.07	379.11	434.34	640.17	874.3	484.54	GO:0090391;GO:0097753;GO:0009773;GO:0009535;GO:0009579;GO:0016021;GO:0016020;GO:0009515;GO:0030093;GO:001990	BP:granum assembly;BP:membrane bending;BP:photosynthetic electron transport in photosystem I;CC:chloroplast thylakoid membrane;CC:thylakoid;CC:integral component of membrane;CC:membrane;CC:granal stacked thylakoid;CC:chloroplast photosystem I;MF:protein domain specific binding;
Solyc10g005210.3.ITAG3.2	tag	1.67531	0.000233059	5.19	2.05	2.45	0.8	1.09	1.61	3.23	1.16667	GO:0006284;GO:000872	BP:base-excision repair;MF:DNA-3-methyladenine glycosylase activity;
Solyc10g005400.3.ITAG3.2	MIOX	1.98197	0.00251504	69.3	24.6	17.42	15.1	6.39	11.82	37.1067	11.1033	GO:0019853;GO:0019310;GO:0005737;GO:0050113;GO:000550	BP:L-ascorbic acid biosynthetic process;BP:inositol catabolic process;CC:cytoplasm;MF:inositol oxygenase activity;MF:iron ion binding;
Solyc10g006230.3.ITAG3.2	LHCA2	1.21414	7.89441e-10	4839.09	4840.48	4589.69	2084.7	2126.65	3037.88	4756.42	2416.41	GO:0009644;GO:0009768;GO:0009416;GO:0009409;GO:0009645;GO:0009765;GO:0009535;GO:0009522;GO:0009523;GO:0016021;GO:0016168;GO:0019904;GO:004687	BP:response to high light intensity;BP:photosynthesis, light harvesting in photosystem I;BP:response to light stimulus;BP:response to cold;BP:response to low light intensity stimulus;BP:photosynthesis, light harvesting;CC:chloroplast thylakoid membrane;CC:photosystem I;CC:photosystem II;CC:integral component of membrane;MF:chlorophyll binding;MF:protein domain specific binding;MF:metal ion bindin…
Solyc10g006710.3.ITAG3.2	Y4729	-1.1486	0.000139355	1.48	1.32	1.49	5.84	4.02	2.16	1.43	4.00667	GO:0006468;GO:0048544;GO:0016021;GO:0005886;GO:0106310;GO:0030246;GO:0004674;GO:000552	BP:protein phosphorylation;BP:recognition of pollen;CC:integral component of membrane;CC:plasma membrane;CC:old GO;MF:carbohydrate binding;MF:protein serine/threonine kinase activity;MF:ATP binding;
Solyc10g006900.3.ITAG3.2	por	2.6009	2.26784e-62	332.6	326.51	245.56	68.29	54.51	57.69	301.557	60.1633	GO:0015995;GO:0015979;GO:0009507;GO:001663	BP:chlorophyll biosynthetic process;BP:photosynthesis;CC:chloroplast;MF:protochlorophyllide reductase activity;
Solyc10g007280.3.ITAG3.2	BCS1	-1.27741	1.08811e-07	6.87	6.69	6.06	25.68	21.24	11.99	6.54	19.6367	GO:0006950;GO:0016887;GO:000552	BP:response to stress;MF:ATPase activity;MF:ATP binding;
Solyc10g007290.3.ITAG3.2	ppc	1.09003	1.2722e-07	21.52	11.8	19.03	9.13	9.67	10.43	17.45	9.74333	GO:0048366;GO:0006099;GO:0015977;GO:0005829;GO:000896	BP:leaf development;BP:tricarboxylic acid cycle;BP:carbon fixation;CC:cytosol;MF:phosphoenolpyruvate carboxylase activity;
Solyc10g007690.3.ITAG3.2	LHCA3	1.32769	5.80769e-10	2685.73	3340.52	2936.3	1140.59	1295.53	1756.8	2987.52	1397.64	GO:0009644;GO:0009768;GO:0009416;GO:0009409;GO:0009645;GO:0009765;GO:0009535;GO:0009522;GO:0009523;GO:0016021;GO:0016168;GO:0019904;GO:0046872;GO:000372	BP:response to high light intensity;BP:photosynthesis, light harvesting in photosystem I;BP:response to light stimulus;BP:response to cold;BP:response to low light intensity stimulus;BP:photosynthesis, light harvesting;CC:chloroplast thylakoid membrane;CC:photosystem I;CC:photosystem II;CC:integral component of membrane;MF:chlorophyll binding;MF:protein domain specific binding;MF:metal ion bindin…
Solyc10g008120.3.ITAG3.2	OMT3	2.55365	4.64274e-12	23.78	7.35	21.29	3.82	3.02	3.66	17.4733	3.5	GO:0019438;GO:0032259;GO:0005634;GO:0008757;GO:0008171;GO:004698	BP:aromatic compound biosynthetic process;BP:methylation;CC:nucleus;MF:S-adenosylmethionine-dependent methyltransferase activity;MF:O-methyltransferase activity;MF:protein dimerization activity;
Solyc10g008410.1.ITAG3.2	RNF5	1.10328	0.00094294	72.59	65.83	32.46	20.02	39.94	30.24	56.96	30.0667	GO:0006511;GO:0071712;GO:0005783;GO:0016021;GO:0044390;GO:0046872;GO:006163	BP:ubiquitin-dependent protein catabolic process;BP:ER-associated misfolded protein catabolic process;CC:endoplasmic reticulum;CC:integral component of membrane;MF:ubiquitin-like protein conjugating enzyme binding;MF:metal ion binding;MF:ubiquitin protein ligase activity;
Solyc10g008440.3.ITAG3.2	exlX	3.04248	0.000183542	1.41	0.73	0.93	0.05	0.08	0.3	1.02333	0.143333	GO:0006949;GO:0009653;GO:0019953;GO:0016021;GO:000557	BP:syncytium formation;BP:anatomical structure morphogenesis;BP:sexual reproduction;CC:integral component of membrane;CC:extracellular region;
Solyc10g008710.3.ITAG3.2	GDL10	3.31402	9.6869e-05	2.55	0.88	0.86	0.21	0.17	0.12	1.43	0.166667	GO:0006629;GO:0016021;GO:001629	BP:lipid metabolic process;CC:integral component of membrane;MF:lipase activity;
Solyc10g008720.3.ITAG3.2	GDL10	1.09595	0.000288598	39.4	16.82	15.9	14.52	12.64	12.8	24.04	13.32	GO:001678	MF:hydrolase activity, acting on ester bonds;
Solyc10g009080.3.ITAG3.2	SBP1	1.66184	0.00172221	2.9	4.59	6.79	1.66	2.14	1.4	4.76	1.73333	GO:0009908;GO:0005634;GO:0003700;GO:0046872;GO:000367	BP:flower development;CC:nucleus;MF:transcription factor activity, sequence-specific DNA binding;MF:metal ion binding;MF:DNA binding;
Solyc10g009150.3.ITAG3.2	OSP4	3.04461	1.21459e-07	10.12	3.2	13.81	0.86	1.2	1.67	9.04333	1.24333	------	------
Solyc10g009320.3.ITAG3.2	TAC1	1.56346	0.00145192	3.89	1.11	2.42	0.89	1.4	0.68	2.47333	0.99	GO:000176	BP:morphogenesis of a branching structure;
Solyc10g009340.1.ITAG3.2	KIC	-1.13832	2.0732e-05	97.51	92.39	136.45	252.67	234.87	180.84	108.783	222.793	GO:000550	MF:calcium ion binding;
Solyc10g009410.1.ITAG3.2	APF2	1.08901	3.35028e-07	66.58	37.8	60.72	32.25	25.18	34.36	55.0333	30.5967	GO:0006508;GO:0005576;GO:000419	BP:proteolysis;CC:extracellular region;MF:aspartic-type endopeptidase activity;
Solyc10g009570.3.ITAG3.2	CHID1	1.15182	1.38354e-12	234.66	224.86	205.25	120.06	104.66	135.23	221.59	119.983	GO:000841	MF:CoA-transferase activity;
Solyc10g011810.3.ITAG3.2	SLD	-1.19924	0.00376147	2.68	4.57	3.53	14.34	9.03	5.97	3.59333	9.78	GO:0044255;GO:0006629;GO:0016021;GO:0016717;GO:001649	BP:cellular lipid metabolic process;BP:lipid metabolic process;CC:integral component of membrane;MF:oxidoreductase activity, acting on paired donors, with oxidation of a pair of donors resulting in the reduction of molecular oxygen to two molecules of water;MF:oxidoreductase activity;
Solyc10g012005.1.ITAG3.2	TRA1	-1.5921	0.000503357	1.63	1.7	0.91	6.2	8	1.84	1.41333	5.34667	------	------
Solyc10g017570.3.ITAG3.2	E1.1.1.208, MNR1	-1.02964	0.00141717	3.05	2.13	2.31	8.2	6.43	3.98	2.49667	6.20333	------	------
Solyc10g045240.2.ITAG3.2	E3.2.1.21;VH	1.33618	4.78823e-09	26.48	15.37	23.48	8.57	11.17	10.86	21.7767	10.2	GO:0005975;GO:0008422;GO:000455	BP:carbohydrate metabolic process;MF:beta-glucosidase activity;MF:hydrolase activity, hydrolyzing O-glycosyl compounds;
Solyc10g047530.2.ITAG3.2	RPT3	3.43485	5.30034e-05	1.65	0.4	0.61	0	0.11	0.16	0.886667	0.09	GO:001656	BP:protein ubiquitination;
Solyc10g051020.2.ITAG3.2	C7A29	-1.32742	2.2902e-08	45.27	37.63	42.64	187.7	134.04	69.78	41.8467	130.507	GO:0016021;GO:0005506;GO:0016705;GO:0004497;GO:002003	CC:integral component of membrane;MF:iron ion binding;MF:oxidoreductase activity, acting on paired donors, with incorporation or reduction of molecular oxygen;MF:monooxygenase activity;MF:heme binding;
Solyc10g051253.1.ITAG3.2	------	-1.63215	1.57003e-06	1.91	1.84	1.63	10.73	6.89	2.97	1.79333	6.86333	------	------
Solyc10g052470.1.ITAG3.2	RADL1	1.25881	0.00197163	11.81	20.34	9.03	6.71	4.26	8.2	13.7267	6.39	GO:0010597;GO:0003700;GO:000097	BP:green leaf volatile biosynthetic process;MF:transcription factor activity, sequence-specific DNA binding;MF:transcription regulatory region sequence-specific DNA binding;
Solyc10g054870.2.ITAG3.2	TPI, tpiA	1.35849	5.56885e-10	76.03	82.68	64.89	26.64	30.65	42.13	74.5333	33.14	GO:0080022;GO:0006642;GO:0032504;GO:0019563;GO:0046166;GO:0009658;GO:0006096;GO:0006094;GO:0005829;GO:0009507;GO:000480	BP:primary root development;BP:triglyceride mobilization;BP:multicellular organism reproduction;BP:glycerol catabolic process;BP:glyceraldehyde-3-phosphate biosynthetic process;BP:chloroplast organization;BP:glycolytic process;BP:gluconeogenesis;CC:cytosol;CC:chloroplast;MF:triose-phosphate isomerase activity;
Solyc10g055720.2.ITAG3.2	STY46	1.09961	1.45212e-22	37.22	29.75	35.97	21.58	19.65	17.2	34.3133	19.4767	GO:0006468;GO:0004674;GO:0005524;GO:000467	BP:protein phosphorylation;MF:protein serine/threonine kinase activity;MF:ATP binding;MF:protein kinase activity;
Solyc10g055780.1.ITAG3.2	CHIB	2.11217	3.94736e-05	10.84	3.96	3.28	1.95	1.18	1.7	6.02667	1.61	GO:0005975;GO:0016998;GO:0009626;GO:0050832;GO:0000272;GO:0006032;GO:0005773;GO:0005576;GO:0008061;GO:000456	BP:carbohydrate metabolic process;BP:cell wall macromolecule catabolic process;BP:plant-type hypersensitive response;BP:defense response to fungus;BP:polysaccharide catabolic process;BP:chitin catabolic process;CC:vacuole;CC:extracellular region;MF:chitin binding;MF:chitinase activity;
Solyc10g055800.2.ITAG3.2	CHIB	1.23633	8.5976e-11	23.14	22.6	18.62	9.76	11.98	11.49	21.4533	11.0767	GO:0005975;GO:0016998;GO:0000272;GO:0050832;GO:0006032;GO:0005773;GO:0005576;GO:0008061;GO:000456	BP:carbohydrate metabolic process;BP:cell wall macromolecule catabolic process;BP:polysaccharide catabolic process;BP:defense response to fungus;BP:chitin catabolic process;CC:vacuole;CC:extracellular region;MF:chitin binding;MF:chitinase activity;
Solyc10g061970.2.ITAG3.2	RP-L37Ae, RPL37A	1.53343	0.000813565	1.17	1.33	0.99	0.56	0.39	0.52	1.16333	0.49	GO:0006412;GO:0005840;GO:000373	BP:translation;CC:ribosome;MF:structural constituent of ribosome;
Solyc10g062160.2.ITAG3.2	DRP1E	-1.19771	4.86684e-06	1.56	1.33	1.38	4.85	4.08	3.11	1.42333	4.01333	GO:0005737;GO:0016020;GO:0043229;GO:0005874;GO:0008017;GO:0003924;GO:000552	CC:cytoplasm;CC:membrane;CC:intracellular organelle;CC:microtubule;MF:microtubule binding;MF:GTPase activity;MF:GTP binding;
Solyc10g074440.2.ITAG3.2	CHIB	2.5415	2.70402e-05	77.74	24.47	19.89	7.6	7.46	9.2	40.7	8.08667	GO:0005975;GO:0016998;GO:0000272;GO:0050832;GO:0006032;GO:0005773;GO:0005576;GO:0008061;GO:000456	BP:carbohydrate metabolic process;BP:cell wall macromolecule catabolic process;BP:polysaccharide catabolic process;BP:defense response to fungus;BP:chitin catabolic process;CC:vacuole;CC:extracellular region;MF:chitin binding;MF:chitinase activity;
Solyc10g074540.1.ITAG3.2	EXOL5	1.40035	0.000297226	8.5	4.06	5.21	2.14	2.83	2.85	5.92333	2.60667	GO:000561	CC:extracellular space;
Solyc10g075020.2.ITAG3.2	efp	1.08741	1.21383e-07	91.99	103.81	87.39	43.06	51.95	61.49	94.3967	52.1667	GO:0005737;GO:000374	CC:cytoplasm;MF:translation elongation factor activity;
Solyc10g075070.2.ITAG3.2	NLTP2	-1.34037	6.10544e-10	231.37	147.06	223.38	560.23	624.16	441.4	200.603	541.93	GO:0006869;GO:000828	BP:lipid transport;MF:lipid binding;
Solyc10g075090.2.ITAG3.2	NLTP2	1.36889	6.52593e-07	265.44	101.59	247.23	84.98	95.33	93.6	204.753	91.3033	GO:0006869;GO:000828	BP:lipid transport;MF:lipid binding;
Solyc10g075100.2.ITAG3.2	NLTP2	1.34358	0.00263224	1993.6	730.14	1288.52	616.83	470.7	621.64	1337.42	569.723	GO:0006869;GO:000828	BP:lipid transport;MF:lipid binding;
Solyc10g075110.2.ITAG3.2	NLTP1	2.54229	1.26513e-10	136.31	30.84	87.01	14.59	15.54	19.2	84.72	16.4433	GO:0006869;GO:000828	BP:lipid transport;MF:lipid binding;
Solyc10g075150.2.ITAG3.2	NLTP2	-1.99506	0.000215263	93.37	146.05	150.21	797.62	788.81	239.39	129.877	608.607	GO:0006869;GO:000828	BP:lipid transport;MF:lipid binding;
Solyc10g076480.2.ITAG3.2	amt, AMT, MEP	-1.32786	4.24133e-11	7.89	7.15	5.84	27.87	20.49	15.97	6.96	21.4433	GO:0072488;GO:0005886;GO:0005887;GO:000851	BP:ammonium transmembrane transport;CC:plasma membrane;CC:integral component of plasma membrane;MF:ammonium transmembrane transporter activity;
Solyc10g077040.2.ITAG3.2	E1.14.13.81, acsF, chlE	1.1421	3.68863e-13	278.68	329.29	291.3	170.61	152.48	172.68	299.757	165.257	GO:0009658;GO:0015995;GO:1901401;GO:0048235;GO:0015979;GO:0009535;GO:0009706;GO:0048529;GO:0046872;GO:000372	BP:chloroplast organization;BP:chlorophyll biosynthetic process;BP:regulation of tetrapyrrole metabolic process;BP:pollen sperm cell differentiation;BP:photosynthesis;CC:chloroplast thylakoid membrane;CC:chloroplast inner membrane;MF:magnesium-protoporphyrin IX monomethyl este;MF:metal ion binding;MF:mRNA binding;
Solyc10g078220.2.ITAG3.2	CYP98A, C3'H	-1.50827	0.000208415	3.85	4.74	5.54	27.52	17.8	5.63	4.71	16.9833	GO:0005506;GO:0016705;GO:0004497;GO:002003	MF:iron ion binding;MF:oxidoreductase activity, acting on paired donors, with incorporation or reduction of molecular oxygen;MF:monooxygenase activity;MF:heme binding;
Solyc10g078330.2.ITAG3.2	CCNB	1.52685	0.00687099	1.98	1.05	1.44	0.29	0.94	0.58	1.49	0.603333	GO:0044772;GO:0007049;GO:0000079;GO:0051301;GO:0005737;GO:0016021;GO:0000307;GO:0005634;GO:001653	BP:mitotic cell cycle phase transition;BP:cell cycle;BP:regulation of cyclin-dependent protein serine/threonine kinase activity;BP:cell division;CC:cytoplasm;CC:integral component of membrane;CC:cyclin-dependent protein kinase holoenzyme complex;CC:nucleus;MF:cyclin-dependent protein serine/threonine kinase regulator activity;
Solyc10g078340.2.ITAG3.2	SCAB3	1.00581	2.39973e-06	46.36	25.6	32.03	18.31	20.49	22.58	34.6633	20.46	GO:0007015;GO:0010119;GO:000377	BP:actin filament organization;BP:regulation of stomatal movement;MF:actin binding;
Solyc10g078440.1.ITAG3.2	SIB1	-1.14474	3.38477e-05	77.66	61.12	59.8	190.92	139.7	119.56	66.1933	150.06	GO:005109	BP:positive regulation of sequence-specific DNA binding transcription factor activity;
Solyc10g078580.1.ITAG3.2	AGP14	1.49771	0.000826021	12.89	49.24	9.73	4.76	2.74	4.94	23.9533	4.14667	GO:0016021;GO:003122	CC:integral component of membrane;CC:anchored component of membrane;
Solyc10g078680.2.ITAG3.2	FTIP3	1.10944	0.000106298	4.94	2.9	3.68	1.97	1.78	2.6	3.84	2.11667	GO:001602	CC:integral component of membrane;
Solyc10g079300.2.ITAG3.2	ATP2C	1.01933	0.00408995	1.16	0.71	1.04	0.58	0.68	0.48	0.97	0.58	GO:0043231;GO:0016021;GO:0005887;GO:0019829;GO:0005524;GO:0005388;GO:001688	CC:intracellular membrane-bounded organelle;CC:integral component of membrane;CC:integral component of plasma membrane;MF:cation-transporting ATPase activity;MF:ATP binding;MF:calcium-transporting ATPase activity;MF:ATPase activity;
Solyc10g079320.2.ITAG3.2	CISZOG	3.91797	0.000754606	0.5	0.64	0.76	0.06	0	0.1	0.633333	0.0533333	GO:0016758;GO:000819	MF:transferase activity, transferring hexosyl groups;MF:UDP-glycosyltransferase activity;
Solyc10g079380.2.ITAG3.2	HSFF	-3.99953	0.00383154	0.03	0	0.03	0.22	0.57	0.38	0.02	0.39	GO:0006357;GO:0005634;GO:0003700;GO:0043565;GO:000097	BP:regulation of transcription from RNA polymerase II promoter;CC:nucleus;MF:transcription factor activity, sequence-specific DNA binding;MF:sequence-specific DNA binding;MF:RNA polymerase II core promoter proximal region sequence-specific DNA binding;
Solyc10g079930.1.ITAG3.2	CISZOG	-1.15617	2.91251e-08	30.55	35.58	29.49	118.49	84.46	58.68	31.8733	87.21	GO:0016758;GO:000819	MF:transferase activity, transferring hexosyl groups;MF:UDP-glycosyltransferase activity;
Solyc10g080010.2.ITAG3.2	MUC21	-1.05429	0.000212478	2.1	2.32	2.04	7.19	5.69	3.7	2.15333	5.52667	GO:0005794;GO:0016021;GO:0016757;GO:001676	CC:Golgi apparatus;CC:integral component of membrane;MF:transferase activity, transferring glycosyl groups;MF:transferase activity, transferring pentosyl groups;
Solyc10g080570.2.ITAG3.2	SIAH1	-1.16607	0.000160364	3.53	3.28	1.96	11.31	7.09	5.74	2.92333	8.04667	GO:0016567;GO:0006511;GO:0005737;GO:0016740;GO:0008270;GO:006163	BP:protein ubiquitination;BP:ubiquitin-dependent protein catabolic process;CC:cytoplasm;MF:transferase activity;MF:zinc ion binding;MF:ubiquitin protein ligase activity;
Solyc10g081730.2.ITAG3.2	WDL4	1.44685	7.09449e-05	13.39	4.68	11.44	3.34	4.46	5	9.83667	4.26667	GO:0005737;GO:0005874;GO:000801	CC:cytoplasm;CC:microtubule;MF:microtubule binding;
Solyc10g081810.2.ITAG3.2	Y8295	1.65276	4.40974e-06	9	7.71	5.65	2.77	2.79	2.78	7.45333	2.78	GO:0032366;GO:0015918;GO:003293	BP:intracellular sterol transport;BP:sterol transport;MF:sterol binding;
Solyc10g081980.2.ITAG3.2	NHL3	-1.11018	0.000234318	10.44	6.41	7.18	23.1	25.59	12.06	8.01	20.25	GO:0098542;GO:0046658;GO:0016021;GO:000950	BP:defense response to other organism;CC:anchored component of plasma membrane;CC:integral component of membrane;CC:plasmodesma;
Solyc10g084265.1.ITAG3.2	------	3.73596	0.00252572	3.45	1.42	4.41	0.52	0	0.18	3.09333	0.233333	GO:001602	CC:integral component of membrane;
Solyc10g084320.2.ITAG3.2	SBT3	2.69744	7.32109e-12	22.22	6.52	24.42	2.58	4.37	2.73	17.72	3.22667	GO:0006508;GO:000425	BP:proteolysis;MF:serine-type endopeptidase activity;
Solyc10g084340.2.ITAG3.2	AP2	1.51282	1.62816e-05	5.94	3.17	3.2	1.89	1.1	2.15	4.10333	1.71333	GO:0006952;GO:0009873;GO:0005634;GO:0003700;GO:000367	BP:defense response;BP:ethylene-activated signaling pathway;CC:nucleus;MF:transcription factor activity, sequence-specific DNA binding;MF:DNA binding;
Solyc10g084840.2.ITAG3.2	TLPH	2.67281	0.000289338	1.06	1.42	1.56	0	0.39	0.35	1.34667	0.246667	GO:000695	BP:defense response;
Solyc10g084960.2.ITAG3.2	GST, gst	-1.30311	7.3444e-06	6.17	7.66	6.94	30.91	21.11	11.68	6.92333	21.2333	GO:0042221;GO:0006749;GO:0009734;GO:0005737;GO:000436	BP:response to chemical;BP:glutathione metabolic process;BP:auxin-activated signaling pathway;CC:cytoplasm;MF:glutathione transferase activity;
Solyc10g085010.2.ITAG3.2	------	-1.14111	5.64288e-07	20.72	22.17	21.94	72.1	64.49	35.61	21.61	57.4	------	------
Solyc10g085030.1.ITAG3.2	------	-1.04321	2.42441e-07	25.12	34.67	32.13	68.45	78.5	66.08	30.64	71.01	GO:011016	CC:cellular anatomical entity;
Solyc10g085130.2.ITAG3.2	AIRP2	-1.1029	0.00189999	2.13	1.41	1.63	4.5	4.71	4.91	1.72333	4.70667	GO:0009789;GO:0009737;GO:0016567;GO:0006511;GO:0009651;GO:0005829;GO:0046872;GO:006163	BP:positive regulation of abscisic acid-activated signaling pathway;BP:response to abscisic acid;BP:protein ubiquitination;BP:ubiquitin-dependent protein catabolic process;BP:response to salt stress;CC:cytosol;MF:metal ion binding;MF:ubiquitin protein ligase activity;
Solyc10g085555.1.ITAG3.2	ENO, eno	1.13682	4.22533e-14	82.77	90.09	72.71	45.98	45.35	44.27	81.8567	45.2	GO:0006096;GO:0000015;GO:0000287;GO:000463	BP:glycolytic process;CC:phosphopyruvate hydratase complex;MF:magnesium ion binding;MF:phosphopyruvate hydratase activity;
Solyc10g085870.1.ITAG3.2	UGT73C	-1.10819	3.24373e-06	9.55	6.9	5.38	17.18	19.99	18.75	7.27667	18.64	GO:000819	MF:UDP-glycosyltransferase activity;
Solyc10g085880.1.ITAG3.2	UGT73C	-1.29123	7.93087e-11	35.92	29.65	42.89	118.47	124.56	73.63	36.1533	105.553	GO:0005737;GO:0005634;GO:0016758;GO:000819	CC:cytoplasm;CC:nucleus;MF:transferase activity, transferring hexosyl groups;MF:UDP-glycosyltransferase activity;
Solyc10g086250.2.ITAG3.2	MYBP	-1.34202	1.23029e-07	44.32	30.81	19.2	98.79	88.33	94.72	31.4433	93.9467	GO:0010597;GO:000097	BP:green leaf volatile biosynthetic process;MF:transcription regulatory region sequence-specific DNA binding;
Solyc10g086320.2.ITAG3.2	PIP5K	1.50279	7.02457e-08	5.25	4.76	7.46	2.32	1.92	2.96	5.82333	2.4	GO:0016310;GO:0016020;GO:0016308;GO:000552	BP:phosphorylation;CC:membrane;MF:1-phosphatidylinositol-4-phosphate 5-kinase activity;MF:ATP binding;
Solyc10g086500.1.ITAG3.2	DET2	1.21909	0.000111015	34.24	25.26	15.99	11.24	15.28	11.06	25.1633	12.5267	GO:0016132;GO:0010268;GO:0016021;GO:0050213;GO:0047751;GO:0009917;GO:0003865;GO:001649	BP:brassinosteroid biosynthetic process;BP:brassinosteroid homeostasis;CC:integral component of membrane;MF:progesterone 5-alpha-reductase activity;MF:cholestenone 5-alpha-reductase activity;MF:sterol 5-alpha reductase activity;MF:3-oxo-5-alpha-steroid 4-dehydrogenase activity;MF:oxidoreductase activity;
Solyc10g086535.1.ITAG3.2	------	1.397	9.40507e-07	2.78	2.33	2.36	1.17	1.01	1.33	2.49	1.17	------	------
Solyc10g086570.3.ITAG3.2	------	1.81623	7.6674e-14	76.64	139.06	144.45	38.6	37.25	38.74	120.05	38.1967	GO:0032055;GO:0009535;GO:001602	BP:negative regulation of translation in response to stress;CC:chloroplast thylakoid membrane;CC:integral component of membrane;
Solyc11g005710.2.ITAG3.2	WDR44, RAB11BP	1.11562	0.000730487	3.65	1.54	2.7	1.56	1.33	1.47	2.63	1.45333	------	------
Solyc11g005860.2.ITAG3.2	CSD	-1.46598	0.000726679	0.43	0.42	0.5	1.83	2.2	0.66	0.45	1.56333	GO:1901566;GO:000382	BP:organonitrogen compound biosynthetic process;MF:catalytic activity;
Solyc11g006030.1.ITAG3.2	PUB21	-1.4078	6.9482e-06	3.21	3.45	2.46	13.54	9.75	6.31	3.04	9.86667	GO:006163	MF:ubiquitin protein ligase activity;
Solyc11g006040.2.ITAG3.2	E2.7.1.-, TMK1	2.04803	7.87654e-17	6.39	4.14	4.35	1.34	1.47	1.5	4.96	1.43667	GO:0050832;GO:0006468;GO:0098542;GO:0016021;GO:0005886;GO:0004672;GO:0004675;GO:000552	BP:defense response to fungus;BP:protein phosphorylation;BP:defense response to other organism;CC:integral component of membrane;CC:plasma membrane;MF:protein kinase activity;MF:transmembrane receptor protein serine/threonine kinase activity;MF:ATP binding;
Solyc11g006230.2.ITAG3.2	GIF1	1.02574	0.00532262	4.11	4.66	4.75	2.11	1.85	3.91	4.50667	2.62333	GO:0048366;GO:0045944;GO:0008283;GO:0005634;GO:000371	BP:leaf development;BP:positive regulation of transcription from RNA polymerase II promoter;BP:cell proliferation;CC:nucleus;MF:transcription coactivator activity;
Solyc11g006250.2.ITAG3.2	GDL79	1.91763	0.00188769	12.81	2.46	2.28	2.11	0.98	2.27	5.85	1.78667	GO:0016788;GO:008003	MF:hydrolase activity, acting on ester bonds;MF:methyl indole-3-acetate esterase activity;
Solyc11g007250.2.ITAG3.2	E2.7.11.-, G11A	1.60181	0.00126451	8.12	4.9	3.27	1.31	1.37	3.49	5.43	2.05667	GO:0006468;GO:0005737;GO:0005634;GO:0005886;GO:0004674;GO:0004672;GO:000552	BP:protein phosphorylation;CC:cytoplasm;CC:nucleus;CC:plasma membrane;MF:protein serine/threonine kinase activity;MF:protein kinase activity;MF:ATP binding;
Solyc11g007390.1.ITAG3.2	UGT9	-1.43577	0.00252758	3.74	2.86	2.59	14.3	9.47	5.07	3.06333	9.61333	GO:0016758;GO:000819	MF:transferase activity, transferring hexosyl groups;MF:UDP-glycosyltransferase activity;
Solyc11g007490.1.ITAG3.2	UGT29	-1.25629	0.00562348	1.66	1.3	1.13	6.28	3.8	1.97	1.36333	4.01667	GO:0016758;GO:000819	MF:transferase activity, transferring hexosyl groups;MF:UDP-glycosyltransferase activity;
Solyc11g007540.2.ITAG3.2	CYP77A	1.44324	1.66028e-05	4.78	3.01	3.79	1.41	1.46	2.16	3.86	1.67667	GO:0016021;GO:0005506;GO:0016705;GO:0004497;GO:002003	CC:integral component of membrane;MF:iron ion binding;MF:oxidoreductase activity, acting on paired donors, with incorporation or reduction of molecular oxygen;MF:monooxygenase activity;MF:heme binding;
Solyc11g008480.2.ITAG3.2	PPD7	1.84578	3.78537e-07	8.19	6.39	6.21	1.36	2.38	2.99	6.93	2.24333	GO:0015979;GO:0009535;GO:0016021;GO:0019898;GO:0009543;GO:0009654;GO:000550	BP:photosynthesis;CC:chloroplast thylakoid membrane;CC:integral component of membrane;CC:extrinsic component of membrane;CC:chloroplast thylakoid lumen;CC:photosystem II oxygen evolving complex;MF:calcium ion binding;
Solyc11g008810.2.ITAG3.2	HEXA_B	1.20305	0.000143429	20.39	9.21	10.62	6.56	5.04	8.85	13.4067	6.81667	GO:0030203;GO:0005975;GO:0016021;GO:0016020;GO:0005886;GO:0102148;GO:000456	BP:glycosaminoglycan metabolic process;BP:carbohydrate metabolic process;CC:integral component of membrane;CC:membrane;CC:plasma membrane;MF:N-acetyl-beta-D-galactosaminidase activity;MF:beta-N-acetylhexosaminidase activity;
Solyc11g008820.2.ITAG3.2	E3.2.1.4, GUN12	-1.32056	0.000520158	1.27	1.49	2.39	6.37	6.89	2.74	1.71667	5.33333	GO:0030245;GO:0016021;GO:000881	BP:cellulose catabolic process;CC:integral component of membrane;MF:cellulase activity;
Solyc11g010230.2.ITAG3.2	H3	-3.22227	0.00753532	3.87	2.15	2.09	53.41	35.72	1.18	2.70333	30.1033	GO:0005634;GO:0000786;GO:0016021;GO:0030527;GO:0003677;GO:004698	CC:nucleus;CC:nucleosome;CC:integral component of membrane;MF:structural constituent of chromatin;MF:DNA binding;MF:protein heterodimerization activity;
Solyc11g010380.2.ITAG3.2	TC.MATE, SLC47A, norM, mdtK, dinF	-1.04397	6.38399e-06	63.1	34.11	41.04	163.54	112.47	74.86	46.0833	116.957	GO:1990961;GO:0016021;GO:0016020;GO:0015297;GO:0022857;GO:004291	BP:drug transmembrane export;CC:integral component of membrane;CC:membrane;MF:antiporter activity;MF:transmembrane transporter activity;MF:xenobiotic transporter activity;
Solyc11g010410.2.ITAG3.2	HY6H	1.29134	0.002876	7.21	6.02	3.93	2.97	1.47	3.84	5.72	2.76	GO:0002238;GO:0009805;GO:0016706;GO:0031418;GO:004687	BP:response to molecule of fungal origin;BP:coumarin biosynthetic process;MF:oxidoreductase activity, acting on paired donors, with incorporation or reduction of molecular oxygen, 2-oxoglutarate as one donor, and incorporation of one atom each of oxygen into both donors;MF:L-ascorbic acid binding;MF:metal ion binding;
Solyc11g010430.2.ITAG3.2	LOVG	-1.02894	3.84075e-05	7.66	4.99	7.32	16.05	17.51	14.13	6.65667	15.8967	GO:0005737;GO:0005634;GO:001678	CC:cytoplasm;CC:nucleus;MF:hydrolase activity;
Solyc11g010850.2.ITAG3.2	dxs	1.05885	1.09362e-05	26.37	13	13.65	12.95	8.93	8.56	17.6733	10.1467	GO:0052865;GO:0016114;GO:0009228;GO:0008661;GO:001674	BP:1-deoxy-D-xylulose 5-phosphate biosynthetic process;BP:terpenoid biosynthetic process;BP:thiamine biosynthetic process;MF:1-deoxy-D-xylulose-5-phosphate synthase activity;MF:transferase activity, transferring aldehyde or ketonic groups;
Solyc11g011020.2.ITAG3.2	Y1848	1.1002	1.3137e-09	14.37	9.42	10.22	6.62	6.29	6.2	11.3367	6.37	GO:0006468;GO:0050832;GO:0098542;GO:0016021;GO:0005886;GO:0004672;GO:000552	BP:protein phosphorylation;BP:defense response to fungus;BP:defense response to other organism;CC:integral component of membrane;CC:plasma membrane;MF:protein kinase activity;MF:ATP binding;
Solyc11g011050.2.ITAG3.2	MYBP	-1.36069	0.00530009	1.01	0.83	0.85	2.96	3.85	1.51	0.896667	2.77333	GO:0010597;GO:000097	BP:green leaf volatile biosynthetic process;MF:transcription regulatory region sequence-specific DNA binding;
Solyc11g011180.2.ITAG3.2	RLP14	-1.26751	1.09161e-07	6.98	7.04	6.23	29.5	19.99	11.87	6.75	20.4533	GO:0050832;GO:0016310;GO:0016021;GO:0005886;GO:001630	BP:defense response to fungus;BP:phosphorylation;CC:integral component of membrane;CC:plasma membrane;MF:kinase activity;
Solyc11g011440.1.ITAG3.2	PCS1L	-1.31852	6.42775e-09	11.74	10.33	15.48	48.23	40.42	25.21	12.5167	37.9533	GO:0006508;GO:0005576;GO:000419	BP:proteolysis;CC:extracellular region;MF:aspartic-type endopeptidase activity;
Solyc11g011980.3.ITAG3.2	RFWD2, COP1	1.0466	4.6247e-07	44.39	26.38	29.75	22.83	14.88	20.91	33.5067	19.54	GO:0043161;GO:0046872;GO:006163	BP:proteasome-mediated ubiquitin-dependent protein catabolic process;MF:metal ion binding;MF:ubiquitin protein ligase activity;
Solyc11g012570.2.ITAG3.2	PP278	-6.2362	0.000161139	0	0	0	2	0.18	0.45	0	0.876667	------	------
Solyc11g012860.2.ITAG3.2	FPP	1.28627	7.0387e-17	18	14.14	16.75	7.72	8.29	8.06	16.2967	8.02333	------	------
Solyc11g013270.2.ITAG3.2	OFT11	1.25936	0.00020813	7.94	3.68	4.18	2.48	2.17	3.49	5.26667	2.71333	GO:0006004;GO:0016021;GO:001674	BP:fucose metabolic process;CC:integral component of membrane;MF:transferase activity;
Solyc11g013810.2.ITAG3.2	NR	1.82809	3.64148e-17	288.97	288.54	201.46	86.08	72.82	106.04	259.657	88.3133	GO:0042128;GO:0006809;GO:0043546;GO:0050464;GO:0020037;GO:0009703;GO:0030151;GO:007194	BP:nitrate assimilation;BP:nitric oxide biosynthetic process;MF:molybdopterin cofactor binding;MF:nitrate reductas;MF:heme binding;MF:nitrate reductas;MF:molybdenum ion binding;MF:FAD binding;
Solyc11g016930.1.ITAG3.2	BIR2	-1.00124	0.00444767	2.68	2.23	1.26	6.47	4.25	4.24	2.05667	4.98667	GO:0006468;GO:0098542;GO:0016021;GO:0005524;GO:000467	BP:protein phosphorylation;BP:defense response to other organism;CC:integral component of membrane;MF:ATP binding;MF:protein kinase activity;
Solyc11g017280.2.ITAG3.2	PXC3	-1.42274	1.71527e-06	3.22	3.21	2.83	16.23	9.48	5.46	3.08667	10.39	GO:0006468;GO:0050832;GO:0016021;GO:0005886;GO:0004672;GO:000552	BP:protein phosphorylation;BP:defense response to fungus;CC:integral component of membrane;CC:plasma membrane;MF:protein kinase activity;MF:ATP binding;
Solyc11g018500.2.ITAG3.2	BGA16	1.18968	0.00526006	2.55	0.9	1.34	0.9	0.55	0.79	1.59667	0.746667	GO:0005975;GO:0005773;GO:000456	BP:carbohydrate metabolic process;CC:vacuole;MF:beta-galactosidase activity;
Solyc11g019910.1.ITAG3.2	PMI10	1.71209	1.51281e-08	44.37	36.37	24.69	11.9	10.62	13.9	35.1433	12.14	GO:0043086;GO:0005576;GO:000485	BP:negative regulation of catalytic activity;CC:extracellular region;MF:enzyme inhibitor activity;
Solyc11g021060.2.ITAG3.2	IP22	2.68633	4.8825e-07	25.78	5.87	8.7	3.47	1.54	2.31	13.45	2.44	GO:000486	MF:serine-type endopeptidase inhibitor activity;
Solyc11g022590.1.ITAG3.2	MIRA	2.71299	7.45246e-06	13.04	5.89	5.08	0.78	2.3	1.02	8.00333	1.36667	GO:000486	MF:endopeptidase inhibitor activity;
Solyc11g027660.1.ITAG3.2	------	-1.60407	0.000122223	21.01	21.88	15.2	64.58	69.42	37.05	19.3633	57.0167	------	------
Solyc11g030730.2.ITAG3.2	C92C6	-1.52279	1.28056e-09	1.31	1.33	1.26	5.95	4.42	3.51	1.3	4.62667	GO:0005506;GO:0016705;GO:0004497;GO:002003	MF:iron ion binding;MF:oxidoreductase activity, acting on paired donors, with incorporation or reduction of molecular oxygen;MF:monooxygenase activity;MF:heme binding;
Solyc11g040170.2.ITAG3.2	RNGTT	1.74661	0.00302024	6.6	14.28	22.8	3.57	2.83	7.1	14.56	4.5	GO:0016311;GO:000813	BP:dephosphorylation;MF:protein tyrosine/serine/threonine phosphatase activity;
Solyc11g044610.1.ITAG3.2	NU4C	-1.32076	5.67803e-05	14.38	12.32	10.63	27.81	47.14	28.16	12.4433	34.37	GO:0016021;GO:001678	CC:integral component of membrane;MF:hydrolase activity;
Solyc11g056680.1.ITAG3.2	DR100	1.73736	6.65187e-05	25.85	5.94	11.36	4.45	5.13	5.33	14.3833	4.97	GO:009854	BP:defense response to other organism;
Solyc11g062440.2.ITAG3.2	E1.10.3.3, ASO	1.25649	5.92682e-08	33.88	18.58	32.91	12.72	13.61	16.03	28.4567	14.12	GO:0005576;GO:0008447;GO:0005507;GO:001649	CC:extracellular region;MF:L-ascorbate oxidase activity;MF:copper ion binding;MF:oxidoreductase activity;
Solyc11g065760.2.ITAG3.2	tdk, TK	1.14079	0.000183954	15.53	9.89	9	6.06	6.28	6.4	11.4733	6.24667	GO:0046104;GO:0071897;GO:0016310;GO:0004797;GO:000552	BP:thymidine metabolic process;BP:DNA biosynthetic process;BP:phosphorylation;MF:thymidine kinase activity;MF:ATP binding;
Solyc11g066010.2.ITAG3.2	------	1.03905	0.00578412	6.5	3.92	3.7	2.81	2.63	2.63	4.70667	2.69	------	------
Solyc11g066130.1.ITAG3.2	OLP1	1.74873	3.75731e-08	18.66	16.83	19.79	4.07	6.42	8.3	18.4267	6.26333	GO:0006952;GO:000557	BP:defense response;CC:extracellular region;
Solyc11g066510.2.ITAG3.2	ATL6S	-1.07888	0.000103954	8.85	6.58	5.53	14.34	20.74	16.72	6.98667	17.2667	GO:0016021;GO:000827	CC:integral component of membrane;MF:zinc ion binding;
Solyc11g066670.1.ITAG3.2	CISZOG	1.04045	0.00197744	60.03	56.72	22.82	21.46	36.15	23.6	46.5233	27.07	GO:0016758;GO:000819	MF:transferase activity, transferring hexosyl groups;MF:UDP-glycosyltransferase activity;
Solyc11g066680.1.ITAG3.2	CISZOG	1.22077	9.28845e-05	21.06	18.43	9.74	6.82	10.29	8.03	16.41	8.38	GO:0016758;GO:000819	MF:transferase activity, transferring hexosyl groups;MF:UDP-glycosyltransferase activity;
Solyc11g066800.2.ITAG3.2	GAT1	-2.20907	5.30806e-07	1.33	0.96	1.22	11.96	5.97	2.64	1.17	6.85667	GO:0006865;GO:0015812;GO:0003333;GO:0016020;GO:0005886;GO:0016021;GO:0015171;GO:001518	BP:amino acid transport;BP:gamma-aminobutyric acid transport;BP:amino acid transmembrane transport;CC:membrane;CC:plasma membrane;CC:integral component of membrane;MF:amino acid transmembrane transporter activity;MF:gamma-aminobutyric acid transmembrane transporter activity;
Solyc11g068620.2.ITAG3.2	NAC90	-2.10544	1.36005e-09	8.43	4.84	5.1	49.19	31.15	15.61	6.12333	31.9833	GO:0006355;GO:000367	BP:regulation of transcription, DNA-templated;MF:DNA binding;
Solyc11g068880.2.ITAG3.2	NEP2	-1.40803	9.7377e-05	8.17	4.62	2.2	16.62	13.2	17.26	4.99667	15.6933	GO:0006508;GO:0005576;GO:000419	BP:proteolysis;CC:extracellular region;MF:aspartic-type endopeptidase activity;
Solyc11g069220.2.ITAG3.2	MLO	-1.87016	6.21646e-14	2.73	3.01	3.51	16.86	16.39	10.18	3.08333	14.4767	GO:0006952;GO:0009607;GO:0016021;GO:000551	BP:defense response;BP:response to biotic stimulus;CC:integral component of membrane;MF:calmodulin binding;
Solyc11g071290.2.ITAG3.2	frmA, ADH5, adhC	1.35383	0.00132951	8.03	2.65	4.13	2.95	1.55	2.37	4.93667	2.29	GO:0046294;GO:0071704;GO:0005829;GO:0004024;GO:0008270;GO:0051903;GO:001649	BP:formaldehyde catabolic process;BP:organic substance metabolic process;CC:cytosol;MF:alcohol dehydrogenase activity, zinc-dependent;MF:zinc ion binding;MF:S;MF:oxidoreductase activity;
Solyc11g071550.2.ITAG3.2	E3.5.1.4, amiE	2.09023	1.37255e-14	6.68	4.66	6.93	1.63	2.11	1.68	6.09	1.80667	------	------
Solyc11g071730.2.ITAG3.2	KIF15	1.10309	0.000300719	2.26	2.04	2.51	0.87	1.58	1.36	2.27	1.27	GO:1901673;GO:0007018;GO:0008017;GO:0003777;GO:000552	BP:regulation of mitotic spindle assembly;BP:microtubule-based movement;MF:microtubule binding;MF:microtubule motor activity;MF:ATP binding;
Solyc11g072080.1.ITAG3.2	FK113	2.60795	5.31819e-07	3.9	3.17	2.31	0.63	0.34	0.85	3.12667	0.606667	------	------
Solyc11g072580.2.ITAG3.2	SLC15A3_4, PHT	2.00746	0.00716984	1.34	0.79	0.31	0.24	0.35	0.13	0.813333	0.24	GO:0006817;GO:0050896;GO:0016021;GO:0005886;GO:002285	BP:phosphate ion transport;BP:response to stimulus;CC:integral component of membrane;CC:plasma membrane;MF:transmembrane transporter activity;
Solyc11g072840.1.ITAG3.2	H4	1.14005	2.18675e-06	56.17	42.57	47.4	25.58	22.31	24.6	48.7133	24.1633	GO:0006334;GO:0000786;GO:0005634;GO:0030527;GO:0003677;GO:004698	BP:nucleosome assembly;CC:nucleosome;CC:nucleus;MF:structural constituent of chromatin;MF:DNA binding;MF:protein heterodimerization activity;
Solyc11g072860.2.ITAG3.2	H4	1.01297	6.45251e-14	29.82	29.16	28.76	18.35	18.15	15.97	29.2467	17.49	GO:0005634;GO:0000786;GO:0030527;GO:0046982;GO:000367	CC:nucleus;CC:nucleosome;MF:structural constituent of chromatin;MF:protein heterodimerization activity;MF:DNA binding;
Solyc11g072980.1.ITAG3.2	KCS	2.24308	0.00430944	2.14	0.51	0.74	0.29	0.19	0.35	1.13	0.276667	GO:0006633;GO:0016021;GO:010275	BP:fatty acid biosynthetic process;CC:integral component of membrane;MF:very-long-chain 3-ketoacyl-CoA synthase activity;
Solyc11g073260.2.ITAG3.2	H2A	1.03482	0.000404389	40.87	54.22	38.85	16.39	28.23	28.84	44.6467	24.4867	GO:0005634;GO:0000786;GO:0030527;GO:0046982;GO:000367	CC:nucleus;CC:nucleosome;MF:structural constituent of chromatin;MF:protein heterodimerization activity;MF:DNA binding;
Solyc12g005430.1.ITAG3.2	E2.3.1.133, HCT	3.39045	7.67804e-05	3.93	0.42	2.18	0.3	0.38	0.05	2.17667	0.243333	------	------
Solyc12g005610.2.ITAG3.2	EIX	-1.4914	7.96837e-06	6.21	5.29	5.23	34.09	21.62	8.62	5.57667	21.4433	GO:009854	BP:defense response to other organism;
Solyc12g005720.1.ITAG3.2	CRR38	-1.21317	0.00265988	4.65	3.5	3.06	13.7	10.49	6.14	3.73667	10.11	------	------
Solyc12g006050.2.ITAG3.2	PTR33	1.56747	0.000600584	0.97	1.12	2.23	0.48	0.7	0.58	1.44	0.586667	GO:0010167;GO:0050896;GO:0006817;GO:0016021;GO:0022857;GO:001511	BP:response to nitrate;BP:response to stimulus;BP:phosphate ion transport;CC:integral component of membrane;MF:transmembrane transporter activity;MF:nitrate transmembrane transporter activity;
Solyc12g006140.2.ITAG3.2	LHCB2	2.74965	3.29906e-28	1072.06	1253.35	995.67	160.46	147.64	268.75	1107.03	192.283	GO:0009768;GO:0009416;GO:0009765;GO:0009535;GO:0009522;GO:0009523;GO:0016021;GO:0016168;GO:004687	BP:photosynthesis, light harvesting in photosystem I;BP:response to light stimulus;BP:photosynthesis, light harvesting;CC:chloroplast thylakoid membrane;CC:photosystem I;CC:photosystem II;CC:integral component of membrane;MF:chlorophyll binding;MF:metal ion binding;
Solyc12g006270.2.ITAG3.2	JASON	1.39874	0.000937513	2.73	1.57	2.79	0.63	1.39	1.15	2.36333	1.05667	GO:000714	BP:male meiosis II;
Solyc12g006840.2.ITAG3.2	CE101	-1.00523	0.000111194	5.44	5.37	4.07	21.45	12.69	7.41	4.96	13.85	GO:0006468;GO:0016021;GO:0005886;GO:0030246;GO:0004674;GO:0005524;GO:010631	BP:protein phosphorylation;CC:integral component of membrane;CC:plasma membrane;MF:carbohydrate binding;MF:protein serine/threonine kinase activity;MF:ATP binding;MF:old GO;
Solyc12g008600.2.ITAG3.2	------	2.1341	2.03816e-05	1.5	1.63	1.42	0.41	0.25	0.58	1.51667	0.413333	------	------
Solyc12g009050.2.ITAG3.2	NFYA, HAP2	-1.09553	1.10609e-07	8.92	5.58	6.31	22.16	15.3	15.05	6.93667	17.5033	GO:0016602;GO:0003700;GO:000367	CC:CCAAT-binding factor complex;MF:transcription factor activity, sequence-specific DNA binding;MF:DNA binding;
Solyc12g009070.1.ITAG3.2	------	1.49403	0.000124658	846.69	670.15	578.18	201.29	172.37	438.82	698.34	270.827	GO:0015979;GO:0016021;GO:000952	BP:photosynthesis;CC:integral component of membrane;CC:photosystem II;
Solyc12g009110.2.ITAG3.2	ASMT	1.78204	9.22012e-08	47.87	19.49	28.6	12.04	6.25	14.52	31.9867	10.9367	GO:0019438;GO:0032259;GO:0005634;GO:0008757;GO:0008171;GO:004698	BP:aromatic compound biosynthetic process;BP:methylation;CC:nucleus;MF:S-adenosylmethionine-dependent methyltransferase activity;MF:O-methyltransferase activity;MF:protein dimerization activity;
Solyc12g009300.3.ITAG3.2	SUS	1.38289	1.22933e-05	3.85	2.13	3.06	1.1	1.73	1.3	3.01333	1.37667	GO:0005985;GO:001615	BP:sucrose metabolic process;MF:sucrose synthase activity;
Solyc12g009310.2.ITAG3.2	PBL17	1.21507	0.000300534	1.03	0.77	0.63	0.4	0.34	0.52	0.81	0.42	GO:0006468;GO:0004674;GO:000552	BP:protein phosphorylation;MF:protein serine/threonine kinase activity;MF:ATP binding;
Solyc12g009650.2.ITAG3.2	PRF1	3.46487	5.76729e-09	702.96	344.4	271.44	30.04	31.86	71.24	439.6	44.38	------	------
Solyc12g009700.2.ITAG3.2	SYT5	-1.54798	7.49849e-05	2.45	1.63	1.52	9.48	7.27	3.45	1.86667	6.73333	GO:0006869;GO:0012505;GO:0016020;GO:0005783;GO:000828	BP:lipid transport;CC:endomembrane system;CC:membrane;CC:endoplasmic reticulum;MF:lipid binding;
Solyc12g009743.1.ITAG3.2	9DC3	-2.46885	1.07056e-09	3.18	2.44	2.59	28.1	10.11	6.41	2.73667	14.8733	GO:0098542;GO:0016021;GO:000588	BP:defense response to other organism;CC:integral component of membrane;CC:plasma membrane;
Solyc12g009745.1.ITAG3.2	RLP6	-1.63788	1.769e-05	3.78	1.95	5.17	25.25	11.8	7.61	3.63333	14.8867	GO:0050832;GO:0016021;GO:000588	BP:defense response to fungus;CC:integral component of membrane;CC:plasma membrane;
Solyc12g009770.1.ITAG3.2	RLP6	-1.29657	8.55623e-07	8.13	9.39	9.09	35.81	32.8	13.91	8.87	27.5067	GO:0050832;GO:0016021;GO:000588	BP:defense response to fungus;CC:integral component of membrane;CC:plasma membrane;
Solyc12g009800.2.ITAG3.2	ACP7	1.52324	1.77474e-06	24.25	7.82	13.63	5.87	6.76	6.24	15.2333	6.29	GO:0055062;GO:0051174;GO:0005773;GO:0046872;GO:000399	BP:phosphate ion homeostasis;BP:regulation of phosphorus metabolic process;CC:vacuole;MF:metal ion binding;MF:acid phosphatase activity;
Solyc12g009820.2.ITAG3.2	MGD	2.04817	1.12635e-06	4.14	3.42	2.07	1.06	0.52	1.23	3.21	0.936667	GO:0009247;GO:0016020;GO:004650	BP:glycolipid biosynthetic process;CC:membrane;MF:1,2-diacylglycerol 3-beta-galactosyltransferase activity;
Solyc12g010410.2.ITAG3.2	LET12	-2.10193	0.000184085	0.49	1.81	1.4	9.55	8.06	2.4	1.23333	6.67	GO:0006355;GO:0006357;GO:0005634;GO:0003677;GO:0000978;GO:000098	BP:regulation of transcription, DNA-templated;BP:regulation of transcription from RNA polymerase II promoter;CC:nucleus;MF:DNA binding;MF:RNA polymerase II core promoter proximal region sequence-specific DNA binding;MF:RNA polymerase II transcription factor activity, sequence-specific DNA binding;
Solyc12g010545.1.ITAG3.2	------	2.08176	0.000148756	21.75	12.24	37.34	4.06	7.33	5.01	23.7767	5.46667	------	------
Solyc12g010730.2.ITAG3.2	------	1.00897	1.72804e-05	3.05	3.02	3.06	1.87	1.9	1.75	3.04333	1.84	------	------
Solyc12g010800.2.ITAG3.2	BZP34	2.18282	0.000728102	1.93	1.24	0.86	0.65	0.16	0.3	1.34333	0.37	GO:0045893;GO:0005634;GO:0003700;GO:000367	BP:positive regulation of transcription, DNA-templated;CC:nucleus;MF:transcription factor activity, sequence-specific DNA binding;MF:DNA binding;
Solyc12g010840.2.ITAG3.2	ilvC	1.21478	2.8584e-09	161.2	222.36	194.56	91.51	97.71	112.85	192.707	100.69	GO:0009097;GO:0009099;GO:0046872;GO:0004455;GO:001685	BP:isoleucine biosynthetic process;BP:valine biosynthetic process;MF:metal ion binding;MF:ketol-acid reductoisomerase activity;MF:isomerase activity;
Solyc12g010980.2.ITAG3.2	E2.3.1.133, HCT	2.31501	1.50152e-06	6.29	2.01	4.05	1.44	0.65	0.89	4.11667	0.993333	------	------
Solyc12g011280.2.ITAG3.2	LHCA3	2.23049	2.9863e-23	153.16	156.83	128.36	28.99	34.25	46.37	146.117	36.5367	GO:0009768;GO:0009416;GO:0009409;GO:0009645;GO:0009644;GO:0009765;GO:0009535;GO:0009522;GO:0009523;GO:0016168;GO:0019904;GO:000372	BP:photosynthesis, light harvesting in photosystem I;BP:response to light stimulus;BP:response to cold;BP:response to low light intensity stimulus;BP:response to high light intensity;BP:photosynthesis, light harvesting;CC:chloroplast thylakoid membrane;CC:photosystem I;CC:photosystem II;MF:chlorophyll binding;MF:protein domain specific binding;MF:mRNA binding;
Solyc12g011450.2.ITAG3.2	LHCB3	1.84664	5.3099e-16	644.09	636.78	528.24	162.77	173.41	259.66	603.037	198.613	GO:0009768;GO:0009416;GO:0009765;GO:0009535;GO:0009522;GO:0009523;GO:0016021;GO:0016168;GO:004687	BP:photosynthesis, light harvesting in photosystem I;BP:response to light stimulus;BP:photosynthesis, light harvesting;CC:chloroplast thylakoid membrane;CC:photosystem I;CC:photosystem II;CC:integral component of membrane;MF:chlorophyll binding;MF:metal ion binding;
Solyc12g013665.1.ITAG3.2	MAN3	-1.84683	5.58684e-10	1.21	1.1	1.19	7.95	5.11	2.91	1.16667	5.32333	GO:0050832;GO:0016021;GO:000588	BP:defense response to fungus;CC:integral component of membrane;CC:plasma membrane;
Solyc12g013680.2.ITAG3.2	RLP6	-1.8456	0.000557224	1.55	1.67	1.91	15.64	6.21	1.82	1.71	7.89	GO:0050832;GO:0016021;GO:000588	BP:defense response to fungus;CC:integral component of membrane;CC:plasma membrane;
Solyc12g013710.2.ITAG3.2	por	2.60374	5.26952e-34	140.23	200.81	164.69	37.92	26.43	37.25	168.577	33.8667	GO:0015995;GO:0015979;GO:0009507;GO:001663	BP:chlorophyll biosynthetic process;BP:photosynthesis;CC:chloroplast;MF:protochlorophyllide reductase activity;
Solyc12g015690.2.ITAG3.2	FLA1	1.37242	0.00592487	11.09	4.19	5.31	2.79	2.79	3.48	6.86333	3.02	GO:004665	CC:anchored component of plasma membrane;
Solyc12g017460.1.ITAG3.2	AAE	1.00648	3.20086e-07	25.11	23.05	22.8	13.75	12.09	15.97	23.6533	13.9367	GO:001678	MF:hydrolase activity, acting on ester bonds;
Solyc12g017480.2.ITAG3.2	PIRL6	-1.33299	3.11224e-05	1.51	1.61	1.96	7.07	6.17	2.81	1.69333	5.35	GO:0050832;GO:001602	BP:defense response to fungus;CC:membrane;
Solyc12g019320.2.ITAG3.2	TC.MATE, SLC47A, norM, mdtK, dinF	1.07649	4.97164e-05	16.75	8.1	10.23	7.13	7.91	4.93	11.6933	6.65667	GO:1990961;GO:0016021;GO:0016020;GO:0005774;GO:0015297;GO:0022857;GO:004291	BP:drug transmembrane export;CC:integral component of membrane;CC:membrane;CC:vacuolar membrane;MF:antiporter activity;MF:transmembrane transporter activity;MF:xenobiotic transporter activity;
Solyc12g019480.2.ITAG3.2	FH1	1.15865	0.00487186	3.21	1.37	2.43	0.69	1.42	1.56	2.33667	1.22333	GO:0045010;GO:0016021;GO:005101	BP:actin nucleation;CC:integral component of membrane;MF:actin filament binding;
Solyc12g019550.2.ITAG3.2	------	2.09551	6.94734e-25	138.29	161.34	149.73	35.95	33.52	50.87	149.787	40.1133	------	------
Solyc12g036390.2.ITAG3.2	SARD1	-1.01144	6.81535e-05	7.36	6.9	8.38	25.11	20.97	10.56	7.54667	18.88	GO:0080142;GO:0005634;GO:0003700;GO:0043565;GO:000551	BP:regulation of salicylic acid biosynthetic process;CC:nucleus;MF:transcription factor activity, sequence-specific DNA binding;MF:sequence-specific DNA binding;MF:calmodulin binding;
Solyc12g036793.1.ITAG3.2	9DC1	-1.03911	2.44009e-05	19.69	17.33	18.21	58.62	53.59	25.82	18.41	46.01	GO:009854	BP:defense response to other organism;
Solyc12g036800.1.ITAG3.2	CF0	-1.47449	0.00157408	14.28	13.7	13.23	77.5	50.13	19.23	13.7367	48.9533	GO:009854	BP:defense response to other organism;
Solyc12g039070.2.ITAG3.2	SSL11	2.24868	1.23974e-06	9.73	4.88	2.83	1.69	1.16	1.5	5.81333	1.45	GO:0009058;GO:0005773;GO:001684	BP:biosynthetic process;CC:vacuole;MF:strictosidine synthase activity;
Solyc12g040790.2.ITAG3.2	PEAM2	1.78923	2.98881e-23	279.25	231.24	189.34	80.19	69.67	89.37	233.277	79.7433	GO:0006656;GO:0032259;GO:000023	BP:phosphatidylcholine biosynthetic process;BP:methylation;MF:phosphoethanolamine N-methyltransferase activity;
Solyc12g042480.2.ITAG3.2	C7150	-1.1809	2.97449e-08	36	31.04	29.22	116.02	98.09	53.5	32.0867	89.2033	GO:0016021;GO:0005506;GO:0016705;GO:0004497;GO:002003	CC:integral component of membrane;MF:iron ion binding;MF:oxidoreductase activity, acting on paired donors, with incorporation or reduction of molecular oxygen;MF:monooxygenase activity;MF:heme binding;
Solyc12g044280.2.ITAG3.2	psaH	1.21143	2.81765e-14	141.15	124.96	117.84	62.54	62.73	73.72	127.983	66.33	GO:0015979;GO:0009535;GO:0016021;GO:000953	BP:photosynthesis;CC:chloroplast thylakoid membrane;CC:integral component of membrane;CC:photosystem I reaction center;
Solyc12g044310.2.ITAG3.2	SLC15A3_4, PHT	1.99811	5.9512e-06	4.46	1.58	3.06	0.55	1.05	1.04	3.03333	0.88	GO:0006857;GO:0006817;GO:0050896;GO:0016021;GO:0005886;GO:002285	BP:oligopeptide transport;BP:phosphate ion transport;BP:response to stimulus;CC:integral component of membrane;CC:plasma membrane;MF:transmembrane transporter activity;
Solyc12g044330.2.ITAG3.2	TIP	1.30223	1.31381e-08	48.68	30.32	36.99	18.39	14.57	22.26	38.6633	18.4067	GO:0006833;GO:0016020;GO:0016021;GO:0015250;GO:001526	BP:water transport;CC:membrane;CC:integral component of membrane;MF:water channel activity;MF:channel activity;
Solyc12g044950.2.ITAG3.2	FAD2	-1.10304	0.00607542	6.13	4.49	4.19	20.95	13.6	5.37	4.93667	13.3067	GO:0006629;GO:0016021;GO:001671	BP:lipid metabolic process;CC:integral component of membrane;MF:oxidoreductase activity, acting on paired donors, with oxidation of a pair of donors resulting in the reduction of molecular oxygen to two molecules of water;
Solyc12g045020.2.ITAG3.2	C7150	-1.15401	0.00399941	3.54	5.54	4.27	21.74	10.88	5.25	4.45	12.6233	GO:0005506;GO:0016705;GO:0004497;GO:002003	MF:iron ion binding;MF:oxidoreductase activity, acting on paired donors, with incorporation or reduction of molecular oxygen;MF:monooxygenase activity;MF:heme binding;
Solyc12g049030.1.ITAG3.2	FAD2	-1.23427	0.000581034	14.64	13.28	10.25	57.93	38.16	14.61	12.7233	36.9	GO:0006629;GO:0016021;GO:001671	BP:lipid metabolic process;CC:integral component of membrane;MF:oxidoreductase activity, acting on paired donors, with oxidation of a pair of donors resulting in the reduction of molecular oxygen to two molecules of water;
Solyc12g049350.2.ITAG3.2	MYBP	-1.17806	0.00265485	5.29	1.72	2.35	9.85	7.27	7.45	3.12	8.19	GO:0007155;GO:0010597;GO:0005886;GO:000097	BP:cell adhesion;BP:green leaf volatile biosynthetic process;CC:plasma membrane;MF:transcription regulatory region sequence-specific DNA binding;
Solyc12g049400.2.ITAG3.2	JAZ	2.82242	4.6075e-05	1	0.45	1.8	0.1	0.21	0.22	1.08333	0.176667	GO:2000022;GO:0009611;GO:0031347;GO:000563	BP:regulation of jasmonic acid mediated signaling pathway;BP:response to wounding;BP:regulation of defense response;CC:nucleus;
Solyc12g055970.2.ITAG3.2	GUN6	1.91699	5.9392e-19	27.96	21.11	25.69	6.88	6.96	9.73	24.92	7.85667	GO:0030245;GO:0005576;GO:0030246;GO:000881	BP:cellulose catabolic process;CC:extracellular region;MF:carbohydrate binding;MF:cellulase activity;
Solyc12g056600.3.ITAG3.2	ADH1	1.45397	1.04457e-05	9.19	7.22	6.11	2.94	4.37	2.42	7.50667	3.24333	GO:000402	MF:alcohol dehydrogenas;
Solyc12g056620.2.ITAG3.2	OHP2	-1.10786	0.0014509	15.29	12.18	10.28	32.3	32.83	22.22	12.5833	29.1167	GO:0006850;GO:0031305;GO:005083	BP:mitochondrial pyruvate transport;CC:integral component of mitochondrial inner membrane;MF:pyruvate transmembrane transporter activity;
Solyc12g057060.2.ITAG3.2	UGT2	1.17028	2.07879e-09	51.95	38.47	32.13	22.51	19.23	23.44	40.85	21.7267	GO:0016758;GO:0008194;GO:0080044;GO:008004	MF:transferase activity, transferring hexosyl groups;MF:UDP-glycosyltransferase activity;MF:quercetin 7-O-glucosyltransferase activity;MF:quercetin 3-O-glucosyltransferase activity;
Solyc12g070080.2.ITAG3.2	FAAH	-2.01309	0.000500129	0.34	0.6	0.42	3.52	2.45	0.95	0.453333	2.30667	GO:0016021;GO:0003824;GO:001681	CC:integral component of membrane;MF:catalytic activity;MF:hydrolase activity, acting on carbon-nitroge;
Solyc12g087940.2.ITAG3.2	AED3	1.48685	0.00541709	4.76	1.58	1.53	1.33	1.07	0.93	2.62333	1.11	GO:0006508;GO:0043067;GO:0005576;GO:000419	BP:proteolysis;BP:regulation of programmed cell death;CC:extracellular region;MF:aspartic-type endopeptidase activity;
Solyc12g088050.2.ITAG3.2	RGL4, rhiE	1.0333	1.53868e-11	21.05	15.12	20.43	12.3	10.46	10.69	18.8667	11.15	GO:1901575;GO:0005975;GO:0005576;GO:0030246;GO:010221	BP:organic substance catabolic process;BP:carbohydrate metabolic process;CC:extracellular region;MF:carbohydrate binding;MF:rhamnogalacturonan endolyase activity;
Solyc12g089210.2.ITAG3.2	OTC, argF, argI	1.04237	1.05205e-07	42.61	42.18	45.95	23.07	22.5	30.31	43.58	25.2933	GO:0042450;GO:0019240;GO:0043231;GO:0004585;GO:001659	BP:arginine biosynthetic process via ornithine;BP:citrulline biosynthetic process;CC:intracellular membrane-bounded organelle;MF:ornithine carbamoyltransferase activity;MF:amino acid binding;
Solyc12g089240.2.ITAG3.2	BBX21	1.47284	7.51332e-12	18.37	10.28	14.92	6.6	5.89	5.43	14.5233	5.97333	GO:0006355;GO:0009640;GO:0005634;GO:000827	BP:regulation of transcription, DNA-templated;BP:photomorphogenesis;CC:nucleus;MF:zinc ion binding;
Solyc12g096320.2.ITAG3.2	GGCT	1.21434	6.8267e-06	16.32	9.68	10.1	5.85	5.55	6.94	12.0333	6.11333	GO:0006751;GO:0005737;GO:0016740;GO:000383	BP:glutathione catabolic process;CC:cytoplasm;MF:transferase activity;MF:gamma-glutamylcyclotransferase activity;
Solyc12g096770.1.ITAG3.2	PUN1	1.848	2.96455e-06	4.39	2.62	3.17	1.5	1.06	0.86	3.39333	1.14	GO:001674	MF:transferase activity;
Solyc12g096820.1.ITAG3.2	U74E2	1.23272	0.00139643	4.43	3.17	2.51	2.12	1.98	1.1	3.37	1.73333	GO:0080043;GO:0008194;GO:0080044;GO:001675	MF:quercetin 3-O-glucosyltransferase activity;MF:UDP-glycosyltransferase activity;MF:quercetin 7-O-glucosyltransferase activity;MF:transferase activity, transferring hexosyl groups;
Solyc12g098230.1.ITAG3.2	------	1.19428	0.000754554	7.4	12.79	17.69	6.69	5.35	7.66	12.6267	6.56667	GO:001602	CC:integral component of membrane;
Solyc12g098890.2.ITAG3.2	RP-L18, MRPL18, rplR	1.13377	1.82521e-09	297.47	269.58	227.17	116.03	142.59	159.65	264.74	139.423	GO:0006412;GO:0005737;GO:0005840;GO:0005730;GO:1990904;GO:0008097;GO:0019843;GO:000373	BP:translation;CC:cytoplasm;CC:ribosome;CC:nucleolus;CC:ribonucleoprotein complex;MF:5S rRNA binding;MF:rRNA binding;MF:structural constituent of ribosome;
Solyc12g099260.2.ITAG3.2	ACLY	1.35712	1.06207e-12	25.58	16.2	17	9.46	8.48	9.57	19.5933	9.17	GO:0006633;GO:0006085;GO:0006629;GO:0005829;GO:0005737;GO:0000166;GO:0003878;GO:000552	BP:fatty acid biosynthetic process;BP:acetyl-CoA biosynthetic process;BP:lipid metabolic process;CC:cytosol;CC:cytoplasm;MF:nucleotide binding;MF:ATP citrate synthase activity;MF:ATP binding;
Solyc12g099650.2.ITAG3.2	PST2	1.26216	4.02168e-05	1738.75	1795.7	1504.19	304.75	584.71	1269.09	1679.55	719.517	------	------
Solyc12g099980.2.ITAG3.2	RLP34	-1.17951	0.00331641	1.49	1.33	0.88	4.77	4.04	1.63	1.23333	3.48	GO:0050832;GO:0098542;GO:0016021;GO:0016020;GO:000588	BP:defense response to fungus;BP:defense response to other organism;CC:integral component of membrane;CC:membrane;CC:plasma membrane;
Solyc12g100030.2.ITAG3.2	9DC1	1.00177	0.000578777	22.56	8.17	15.88	11.49	7.01	9.36	15.5367	9.28667	GO:0050832;GO:0016021;GO:000588	BP:defense response to fungus;CC:integral component of membrane;CC:plasma membrane;
Solyc12g100250.2.ITAG3.2	FAD2	-1.55302	0.00034725	6.62	5.87	3.82	33	20.43	6.33	5.43667	19.92	GO:0006629;GO:0016021;GO:001671	BP:lipid metabolic process;CC:integral component of membrane;MF:oxidoreductase activity, acting on paired donors, with oxidation of a pair of donors resulting in the reduction of molecular oxygen to two molecules of water;
Solyc12g100270.2.ITAG3.2	CER1	-1.04991	0.000138347	4.14	2.93	3.06	12.2	8.6	5.14	3.37667	8.64667	GO:0016126;GO:0008610;GO:0016021;GO:0016020;GO:0005789;GO:0000254;GO:0005506;GO:001649	BP:sterol biosynthetic process;BP:lipid biosynthetic process;CC:integral component of membrane;CC:membrane;CC:endoplasmic reticulum membrane;MF:C-4 methylsterol oxidase activity;MF:iron ion binding;MF:oxidoreductase activity;

## Sheet: Table S3
Supplemental Table S3. Differentially expressed genes at 14 days after BioCNTs treatment.
Gene ID	Gene_Symbol	FC(BioCNTs_14d/H2O_14d)	Log2FC(BioCNTs_14d/H2O_14d)	Pvalue	Padjust	Significant	Regulate	BioCNTs_14d_1	BioCNTs_14d_2	BioCNTs_14d_3	H2O_14d_1	H2O_14d_2	H2O_14d_3	BioCNTs_14d	H2O_14d	GO ID	GO Term
Solyc00g068970.2	------	2.43637	1.28473	9.59374e-05	0.0150567	yes	up	297.06	176.42	457.31	100.57	153.08	153.2	310.263	135.617	GO:001602	CC:integral component of membrane;
Solyc01g006020.3	------	0.219405	-2.18833	6.37515e-05	0.0116546	yes	down	6.03	4.1	4.51	47.69	14.41	8.3	4.88	23.4667	------	------
Solyc01g067360.3	RCHY1, PIRH2	0.46109	-1.11688	7.09683e-05	0.0122982	yes	down	2.43	2.74	2.12	5.91	4.99	5.93	2.43	5.61	GO:0016567;GO:0006511;GO:0005634;GO:0061630;GO:000827	BP:protein ubiquitination;BP:ubiquitin-dependent protein catabolic process;CC:nucleus;MF:ubiquitin protein ligase activity;MF:zinc ion binding;
Solyc01g080020.2	GIP2	0.299646	-1.73867	1.32622e-06	0.00105062	yes	down	4.21	12.01	12.43	43.65	28.32	26.81	9.55	32.9267	GO:0006508;GO:000419	BP:proteolysis;MF:aspartic-type endopeptidase activity;
Solyc01g091870.3	SPXM3	2.0613	1.04355	0.000461594	0.0382044	yes	up	19.62	13.13	13.23	5.65	6.86	11.93	15.3267	8.14667	GO:0006817;GO:0050896;GO:0016020;GO:0016021;GO:002285	BP:phosphate ion transport;BP:response to stimulus;CC:membrane;CC:integral component of membrane;MF:transmembrane transporter activity;
Solyc01g094140.3	C04C1	4.85404	2.27919	0.00029793	0.0305948	yes	up	5.94	2.76	2.21	0.76	0.17	1.64	3.63667	0.856667	GO:0016021;GO:0005506;GO:0016705;GO:0004497;GO:002003	CC:integral component of membrane;MF:iron ion binding;MF:oxidoreductase activity, acting on paired donors, with incorporation or reduction of molecular oxygen;MF:monooxygenase activity;MF:heme binding;
Solyc01g095610.3	TBL25	0.457929	-1.1268	0.000121081	0.0169458	yes	down	3.08	6.57	4.77	12.78	10.6	9.37	4.80667	10.9167	GO:0005794;GO:0016021;GO:001641	CC:Golgi apparatus;CC:integral component of membrane;MF:O-acetyltransferase activity;
Solyc01g096320.3	HD-ZIP	2.83246	1.50206	0.00032099	0.0314117	yes	up	37.49	18.79	31.9	7.18	6.73	20.82	29.3933	11.5767	GO:0045893;GO:0005634;GO:0043565;GO:000098	BP:positive regulation of transcription, DNA-templated;CC:nucleus;MF:sequence-specific DNA binding;MF:RNA polymerase II transcription factor activity, sequence-specific DNA binding;
Solyc01g097000.3	bglX	0.263073	-1.92647	1.2865e-05	0.00465873	yes	down	0.95	0.91	1.45	6.13	4.76	2.16	1.10333	4.35	GO:0005975;GO:0009251;GO:0016021;GO:0005576;GO:0008422;GO:000455	BP:carbohydrate metabolic process;BP:glucan catabolic process;CC:integral component of membrane;CC:extracellular region;MF:beta-glucosidase activity;MF:hydrolase activity, hydrolyzing O-glycosyl compounds;
Solyc01g098740.3	PBL7	0.329945	-1.5997	0.000347261	0.0324552	yes	down	2.53	7.12	3.68	15.61	18.7	6.58	4.44333	13.63	GO:0006468;GO:0016021;GO:0004674;GO:000552	BP:protein phosphorylation;CC:integral component of membrane;MF:protein serine/threonine kinase activity;MF:ATP binding;
Solyc01g100000.3	P2B15	0.196543	-2.34709	0.000653866	0.0459544	yes	down	0.7	0.56	1.37	5.76	6.76	1.09	0.876667	4.53667	------	------
Solyc01g108710.3	------	0.319203	-1.64746	4.26867e-11	1.75094e-07	yes	down	61.88	93.68	80.46	330.18	187.96	258.66	78.6733	258.933	GO:001602	CC:integral component of membrane;
Solyc01g111880.3	STY46	0.400155	-1.32137	0.000168815	0.0211159	yes	down	4.44	12.56	6.1	13.32	22.54	24.39	7.7	20.0833	GO:0006468;GO:0004674;GO:0005524;GO:000467	BP:protein phosphorylation;MF:protein serine/threonine kinase activity;MF:ATP binding;MF:protein kinase activity;
Solyc01g112190.3	NLP2	3.84267	1.94211	0.000325043	0.0314942	yes	up	8.78	1.97	4.55	1.84	0.62	2.01	5.1	1.49	GO:000370	MF:transcription factor activity, sequence-specific DNA binding;
Solyc02g062580.3	LPPE	2.02846	1.02038	0.000144162	0.019099	yes	up	43.25	28.5	30.55	14.1	16.61	24.13	34.1	18.28	GO:0006487;GO:0008610;GO:0043231;GO:0016021;GO:0030176;GO:004787	BP:protein N-linked glycosylation;BP:lipid biosynthetic process;CC:intracellular membrane-bounded organelle;CC:integral component of membrane;CC:integral component of endoplasmic reticulum membrane;MF:dolichyldiphosphatase activity;
Solyc02g067230.3	CDF2	2.51361	1.32976	0.000358709	0.0327884	yes	up	17.92	18.18	22.37	3.47	8.2	13.51	19.49	8.39333	GO:0005634;GO:0003700;GO:000367	CC:nucleus;MF:transcription factor activity, sequence-specific DNA binding;MF:DNA binding;
Solyc02g076690.3	RD21B	0.0393621	-4.66705	2.79622e-05	0.00802032	yes	down	2.08	1.66	0.84	100.58	14.58	8.09	1.52667	41.0833	GO:0051603;GO:0006508;GO:0005615;GO:0005764;GO:0004197;GO:000823	BP:proteolysis involved in cellular protein catabolic process;BP:proteolysis;CC:extracellular space;CC:lysosome;MF:cysteine-type endopeptidase activity;MF:cysteine-type peptidase activity;
Solyc02g078400.3	allB;DPYS, dht, hydA	2.37803	1.24977	3.35744e-05	0.00859299	yes	up	69.22	34.95	57.14	18.26	27.16	27.84	53.77	24.42	GO:0000256;GO:0006995;GO:0010136;GO:0006145;GO:0005737;GO:0005783;GO:0050897;GO:0004038;GO:000827	BP:allantoin catabolic process;BP:cellular response to nitrogen starvation;BP:ureide catabolic process;BP:purine nucleobase catabolic process;CC:cytoplasm;CC:endoplasmic reticulum;MF:cobalt ion binding;MF:allantoinase activity;MF:zinc ion binding;
Solyc02g079490.3	E2.3.1.133, HCT	3.25835	1.70414	4.89747e-05	0.0107203	yes	up	21.24	9.89	18.42	2.74	8.03	5.45	16.5167	5.40667	GO:0016740;GO:001674	MF:transferase activity;MF:transferase activity, transferring acyl groups other than amino-acyl groups;
Solyc02g079980.3	TAUE2	0.292468	-1.77365	0.000164842	0.0207751	yes	down	1.08	1.35	0.97	3.97	5.88	2.16	1.13333	4.00333	GO:0016567;GO:0016021;GO:003146	BP:protein ubiquitination;CC:integral component of membrane;CC:Cul4A-RING E3 ubiquitin ligase complex;
Solyc02g080070.3	CRK29	0.393984	-1.34379	0.000619203	0.0450371	yes	down	4.25	4.84	5.81	23.01	8.28	8.44	4.96667	13.2433	GO:0006468;GO:0016021;GO:0005524;GO:000467	BP:protein phosphorylation;CC:integral component of membrane;MF:ATP binding;MF:protein kinase activity;
Solyc02g080640.3	APR;PDIA1, P4HB	3.47452	1.79681	5.2625e-11	1.75094e-07	yes	up	473.09	436.28	886.86	148.9	184.38	216.48	598.743	183.253	GO:0019344;GO:0019379;GO:000460	BP:cysteine biosynthetic process;BP:sulfate assimilation, phosphoadenylyl sulfate reduction by phosphoadenylyl-sulfate reductas;MF:phosphoadenylyl-sulfate reductas;
Solyc02g081170.3	LIPC	2.21832	1.14947	1.30016e-06	0.00105062	yes	up	943.61	784.21	865.48	288.44	399.94	575.25	864.433	421.21	GO:0071482;GO:0009414;GO:000953	BP:cellular response to light stimulus;BP:response to water deprivation;CC:chloroplast thylakoid membrane;
Solyc02g083310.3	K08999, BBD	0.222593	-2.16752	1.0568e-05	0.00421917	yes	down	2.48	3.42	1.95	23.93	6.47	6.58	2.61667	12.3267	GO:0016567;GO:0005634;GO:0030891;GO:000451	BP:protein ubiquitination;CC:nucleus;CC:VCB complex;MF:nuclease activity;
Solyc02g087560.1	PP408	0.327119	-1.61211	3.19228e-05	0.0085656	yes	down	2.56	2.51	2.28	12.6	6.25	4.81	2.45	7.88667	GO:000950	CC:chloroplast;
Solyc02g090390.3	SNRK2	0.261042	-1.93764	0.000187061	0.0228406	yes	down	2.78	2.49	2.16	20.33	3.95	5.95	2.47667	10.0767	GO:0071485;GO:0006636;GO:0071244;GO:0042742;GO:0009414;GO:0009651;GO:0035556;GO:0046777;GO:0009737;GO:0005985;GO:0010359;GO:0006468;GO:2000377;GO:0090333;GO:1902456;GO:0010118;GO:0009789;GO:0048366;GO:0019432;GO:0005737;GO:0005634;GO:0004674;GO:0005524;GO:0019903;GO:004280	BP:cellular response to absence of light;BP:unsaturated fatty acid biosynthetic process;BP:cellular response to carbon dioxide;BP:defense response to bacterium;BP:response to water deprivation;BP:response to salt stress;BP:intracellular signal transduction;BP:protein autophosphorylation;BP:response to abscisic acid;BP:sucrose metabolic process;BP:regulation of anion channel activity;BP:protein ph…
Solyc02g091950.3	PRCP	0.345983	-1.53123	5.87498e-05	0.0111064	yes	down	0.55	0.51	0.61	2.33	1.56	1.24	0.556667	1.71	------	------
Solyc02g092570.1	SCL3	0.459829	-1.12083	0.000455615	0.0378981	yes	down	2.58	3.32	3.03	7.8	7.38	5.08	2.97667	6.75333	GO:0006355;GO:0005634;GO:0003700;GO:004356	BP:regulation of transcription, DNA-templated;CC:nucleus;MF:transcription factor activity, sequence-specific DNA binding;MF:sequence-specific DNA binding;
Solyc02g092590.3	------	0.425819	-1.23169	1.36546e-07	0.00021193	yes	down	3.9	4.32	3.73	10.42	10.38	8.79	3.98333	9.86333	------	------
Solyc03g006610.3	SMAP	2.06424	1.04561	5.28063e-05	0.0109173	yes	up	14.81	12.43	15.43	6.5	5.37	10.57	14.2233	7.48	GO:000509	MF:GTPase activator activity;
Solyc03g007890.3	HSP90B, TRA1;HSP90A, htpG	2.68598	1.42545	0.000115886	0.0167642	yes	up	7.6	14.75	15.08	2.38	6.68	5.44	12.4767	4.83333	GO:0006457;GO:0034605;GO:0050821;GO:0140662;GO:0005886;GO:0032991;GO:0048471;GO:0005829;GO:0051082;GO:0016887;GO:000552	BP:protein folding;BP:cellular response to heat;BP:protein stabilization;BP:old GO;CC:plasma membrane;CC:macromolecular complex;CC:perinuclear region of cytoplasm;CC:cytosol;MF:unfolded protein binding;MF:ATPase activity;MF:ATP binding;
Solyc03g031890.3	OXS3	0.319669	-1.64535	0.000749005	0.04942	yes	down	1.28	1.19	1.41	6.11	3.87	2.76	1.29333	4.24667	------	------
Solyc03g034000.3	BEE2	0.419542	-1.25311	9.00367e-09	1.66428e-05	yes	down	6.61	9.64	6.91	21.16	17.58	19.56	7.72	19.4333	GO:0006355;GO:0005634;GO:0003700;GO:004698	BP:regulation of transcription, DNA-templated;CC:nucleus;MF:transcription factor activity, sequence-specific DNA binding;MF:protein dimerization activity;
Solyc03g044630.2	------	0.255839	-1.96669	0.000439118	0.0368948	yes	down	3.52	2.71	2.1	22.48	6.82	5.14	2.77667	11.48	------	------
Solyc03g079880.3	------	0.417714	-1.25941	0.000720152	0.0477309	yes	down	4.72	9.2	5.83	16.63	11.96	21.63	6.58333	16.74	GO:0009627;GO:000550	BP:systemic acquired resistance;MF:fatty acid binding;
Solyc03g080030.3	------	8.05943	3.01068	1.49078e-05	0.00516679	yes	up	12.71	7.44	5.27	0.87	0.39	2.28	8.47333	1.18	------	------
Solyc03g081240.3	PRR7;PRR5	0.112573	-3.15107	0.000381231	0.0339153	yes	down	0.1	0.23	0.08	3	0.46	0.22	0.136667	1.22667	GO:0000160;GO:0009736;GO:0048511;GO:000563	BP:phosphorelay signal transduction system;BP:cytokinin-activated signaling pathway;BP:rhythmic process;CC:nucleus;
Solyc03g083095.1	WAXY;glgA	0.236921	-2.07752	1.2428e-05	0.00465873	yes	down	5.07	5.29	3.87	41.46	11.73	9.98	4.74333	21.0567	GO:0009960;GO:0019252;GO:0010021;GO:0009501;GO:0009507;GO:0004373;GO:0033201;GO:000901	BP:endosperm development;BP:starch biosynthetic process;BP:amylopectin biosynthetic process;CC:amyloplast;CC:chloroplast;MF:glycoge;MF:alpha-1,4-glucan synthase activity;MF:starch synthase activity;
Solyc03g096460.3	PLAT2	0.385352	-1.37575	5.6437e-05	0.0109173	yes	down	7.42	10.76	11.77	34.19	29.2	17.11	9.98333	26.8333	GO:001602	CC:integral component of membrane;
Solyc03g096780.1	LSU3	4.25787	2.09013	0.000751579	0.04942	yes	up	57.86	41.7	187.14	14.57	40.06	14.85	95.5667	23.16	GO:009886	BP:cellular oxidant detoxification;
Solyc03g097230.1	GGACT	3.90038	1.96361	2.64132e-05	0.00784928	yes	up	56.91	30.26	48.18	5.37	9.34	23.77	45.1167	12.8267	GO:0005829;GO:0016021;GO:0061929;GO:001674	CC:cytosol;CC:integral component of membrane;MF:gamma-glutamylaminecyclotransferase activity;MF:transferase activity;
Solyc03g098000.3	UVB31	2.40517	1.26614	5.54197e-05	0.0109173	yes	up	602.11	286.63	432.03	180.79	142.52	281.85	440.257	201.72	------	------
Solyc03g111710.3	BT1	0.232873	-2.10238	5.62227e-07	0.000584576	yes	down	1.34	5.44	3.85	9.41	19.47	18.29	3.54333	15.7233	GO:0009751;GO:0042542;GO:0005634;GO:0046872;GO:000551	BP:response to salicylic acid;BP:response to hydrogen peroxide;CC:nucleus;MF:metal ion binding;MF:calmodulin binding;
Solyc03g114130.1	------	0.147992	-2.75641	4.07443e-05	0.0094589	yes	down	7.33	5.97	4.37	81.74	32.33	10.89	5.89	41.6533	------	------
Solyc03g114150.3	ALDH;REF1	0.386421	-1.37175	0.000292696	0.0302441	yes	down	28.79	24.36	20.04	115.13	37.02	50.08	24.3967	67.41	GO:0004029;GO:001662	MF:aldehyde dehydrogenas;MF:oxidoreductase activity, acting on the aldehyde or oxo group of donors, NAD or NADP as acceptor;
Solyc03g114965.1	GPA3	0.240656	-2.05496	0.000161807	0.0205483	yes	down	0.63	1.38	1.61	2.8	9.43	2.98	1.20667	5.07	------	------
Solyc03g115230.3	clpC;clpB	2.63036	1.39526	1.53455e-07	0.00021193	yes	up	22.76	31.87	38.26	7.98	14.05	15.29	30.9633	12.44	GO:0034605;GO:0005737;GO:0016887;GO:000552	BP:cellular response to heat;CC:cytoplasm;MF:ATPase activity;MF:ATP binding;
Solyc03g118170.3	GARS, glyS1	0.378647	-1.40107	0.000149513	0.0195851	yes	down	5.21	6.42	5.13	26.48	9.95	10.13	5.58667	15.52	GO:0006426;GO:0070150;GO:0005737;GO:0005739;GO:0004820;GO:000552	BP:glycyl-tRNA aminoacylation;BP:mitochondrial glycyl-tRNA aminoacylation;CC:cytoplasm;CC:mitochondrion;MF:glycine-tRNA ligase activity;MF:ATP binding;
Solyc03g119080.4	E3.2.1.21;bglB;VH	0.413203	-1.27508	6.49151e-06	0.00317626	yes	down	8.37	10	13.6	36.09	24.38	20.54	10.6567	27.0033	GO:0005975;GO:0008422;GO:000455	BP:carbohydrate metabolic process;MF:beta-glucosidase activity;MF:hydrolase activity, hydrolyzing O-glycosyl compounds;
Solyc03g119960.3	RPT3	0.356289	-1.48888	0.000706246	0.0473754	yes	down	2.23	2.92	1.54	5.49	10.05	3.76	2.23	6.43333	GO:001656	BP:protein ubiquitination;
Solyc03g121900.1	DIRL1	0.239312	-2.06303	1.31712e-06	0.00105062	yes	down	63.36	108.62	61.11	227.31	572.33	223.16	77.6967	340.933	GO:0009627;GO:0016021;GO:000550	BP:systemic acquired resistance;CC:integral component of membrane;MF:fatty acid binding;
Solyc04g008040.3	MP701	0.282983	-1.82122	6.77488e-05	0.012119	yes	down	1.59	3.46	2.9	15.71	8.97	4.09	2.65	9.59	GO:0007010;GO:000801	BP:cytoskeleton organization;MF:microtubule binding;
Solyc04g011440.4	HSPA1s	2.8493	1.51061	2.97659e-05	0.00825309	yes	up	7.91	15	25.19	4.24	5.75	7.82	16.0333	5.93667	GO:0034620;GO:0051085;GO:0042026;GO:0005737;GO:0005788;GO:0031072;GO:0044183;GO:0051082;GO:0140662;GO:0051787;GO:0016887;GO:000552	BP:cellular response to unfolded protein;BP:chaperone mediated protein folding requiring cofactor;BP:protein refolding;CC:cytoplasm;CC:endoplasmic reticulum lumen;MF:heat shock protein binding;MF:protein binding involved in protein folding;MF:unfolded protein binding;MF:old GO;MF:misfolded protein binding;MF:ATPase activity;MF:ATP binding;
Solyc04g015330.3	Y3515	0.478414	-1.06367	9.86744e-05	0.0151995	yes	down	6.23	6.09	5.19	16.55	11.48	10.72	5.83667	12.9167	------	------
Solyc04g015620.3	RGA4	0.332253	-1.58965	0.000157649	0.0204645	yes	down	0.24	0.35	0.28	0.87	1.17	0.68	0.29	0.906667	------	------
Solyc04g050440.3	amt, AMT, MEP	2.27104	1.18335	0.000106998	0.0160362	yes	up	188.33	171.97	165.32	47.52	69.3	135.93	175.207	84.25	GO:0072488;GO:0097272;GO:0016021;GO:0005887;GO:0005886;GO:000851	BP:ammonium transmembrane transport;BP:ammonia homeostasis;CC:integral component of membrane;CC:integral component of plasma membrane;CC:plasma membrane;MF:ammonium transmembrane transporter activity;
Solyc04g050820.2	INO1, ISYNA1	2.33744	1.22493	6.31321e-09	1.31283e-05	yes	up	115.24	93.57	120.2	39.31	47.11	65.33	109.67	50.5833	GO:0006021;GO:0008654;GO:0005737;GO:000451	BP:inositol biosynthetic process;BP:phospholipid biosynthetic process;CC:cytoplasm;MF:inositol-3-phosphate synthase activity;
Solyc04g054430.2	------	0.238506	-2.0679	0.000419387	0.0359564	yes	down	5.05	2.9	1.8	29.03	8	6.76	3.25	14.5967	------	------
Solyc04g054740.3	INO1, ISYNA1	2.35147	1.23357	1.37802e-09	3.82079e-06	yes	up	3328.11	2837.27	3526.14	1126.99	1428.88	1874.64	3230.51	1476.84	GO:0006021;GO:0008654;GO:0005737;GO:000451	BP:inositol biosynthetic process;BP:phospholipid biosynthetic process;CC:cytoplasm;MF:inositol-3-phosphate synthase activity;
Solyc04g063210.3	E2.1.1.104	0.341383	-1.55054	5.57025e-05	0.0109173	yes	down	0.91	0.91	1.27	3.85	3.61	1.97	1.03	3.14333	GO:0032259;GO:0009809;GO:0042409;GO:000875	BP:methylation;BP:lignin biosynthetic process;MF:caffeoyl-CoA O-methyltransferase activity;MF:S-adenosylmethionine-dependent methyltransferase activity;
Solyc04g072570.3	BAK1;SERK1	0.445388	-1.16686	2.17438e-06	0.00144692	yes	down	1.17	2.23	2.19	4.43	4.34	4.35	1.86333	4.37333	GO:0006468;GO:0098542;GO:0016021;GO:0005886;GO:0004675;GO:0005102;GO:000552	BP:protein phosphorylation;BP:defense response to other organism;CC:integral component of membrane;CC:plasma membrane;MF:transmembrane receptor protein serine/threonine kinase activity;MF:receptor binding;MF:ATP binding;
Solyc04g077780.3	CSRP	0.239267	-2.06331	1.84407e-06	0.00133383	yes	down	28.81	33.05	26.65	235.41	94.85	55.38	29.5033	128.547	GO:0051017;GO:0015629;GO:0005886;GO:0046872;GO:005101	BP:actin filament bundle assembly;CC:actin cytoskeleton;CC:plasma membrane;MF:metal ion binding;MF:actin filament binding;
Solyc04g080700.3	K08999, BBD	0.164955	-2.59985	5.61249e-05	0.0109173	yes	down	5.07	6.23	3.52	70.89	10.14	13.2	4.94	31.41	GO:0016567;GO:0005634;GO:0030891;GO:000451	BP:protein ubiquitination;CC:nucleus;CC:VCB complex;MF:nuclease activity;
Solyc04g082420.3	Y2060	0.473769	-1.07774	5.05798e-05	0.0107878	yes	down	9.96	10.37	6.61	25.51	18.23	16.49	8.98	20.0767	GO:001602	CC:integral component of membrane;
Solyc05g005230.3	------	0.329815	-1.60027	0.000257757	0.0280265	yes	down	12.68	12.9	11.53	39.04	58.88	18.41	12.37	38.7767	------	------
Solyc05g007000.3	SLC15A3_4, PHT	2.68935	1.42726	6.08213e-06	0.00306613	yes	up	6.17	4.65	5.3	1.7	1.6	3.25	5.37333	2.18333	GO:0006817;GO:0050896;GO:0016021;GO:002285	BP:phosphate ion transport;BP:response to stimulus;CC:integral component of membrane;MF:transmembrane transporter activity;
Solyc05g009310.3	COL16	0.00925543	-6.75548	3.71707e-05	0.0090966	yes	down	0.05	0.11	0.06	22.21	1.74	0.46	0.0733333	8.13667	GO:0006355;GO:0005634;GO:000827	BP:regulation of transcription, DNA-templated;CC:nucleus;MF:zinc ion binding;
Solyc05g009500.3	SLC15A3_4, PHT	2.83227	1.50196	2.09039e-05	0.00695516	yes	up	78.89	33.37	59.87	21.26	14.04	31.89	57.3767	22.3967	GO:0006817;GO:0010336;GO:0050896;GO:0016021;GO:0097708;GO:0005886;GO:002285	BP:phosphate ion transport;BP:gibberellic acid homeostasis;BP:response to stimulus;CC:integral component of membrane;CC:intracellular vesicle;CC:plasma membrane;MF:transmembrane transporter activity;
Solyc05g012230.3	------	2.03765	1.02691	0.000210068	0.0242612	yes	up	93.09	67.08	68.78	34.55	28.46	60.03	76.3167	41.0133	GO:000835	BP:asymmetric cell division;
Solyc05g012510.3	PYG, glgP	0.418584	-1.25641	0.000424437	0.0359564	yes	down	7.56	9.45	9.03	35.9	16.31	12.82	8.68	21.6767	GO:0005975;GO:0005980;GO:0005737;GO:0009507;GO:0009501;GO:0102250;GO:0030170;GO:0008184;GO:010249	BP:carbohydrate metabolic process;BP:glycogen catabolic process;CC:cytoplasm;CC:chloroplast;CC:amyloplast;MF:linear malto-oligosaccharide phosphorylase activity;MF:pyridoxal phosphate binding;MF:glycogen phosphorylase activity;MF:SHG alpha-glucan phosphorylase activity;
Solyc05g026490.3	ALGC	0.245544	-2.02594	1.28818e-05	0.00465873	yes	down	2.47	2.59	2.31	19.06	7.75	4.57	2.45667	10.46	GO:0005975;GO:0016021;GO:0046872;GO:0004615;GO:001686	BP:carbohydrate metabolic process;CC:integral component of membrane;MF:metal ion binding;MF:phosphomannomutase activity;MF:intramolecular transferase activity, phosphotransferases;
Solyc05g050580.3	SIAH1	0.499684	-1.00091	0.000552368	0.0425426	yes	down	3.41	3.07	4.15	8.76	7.62	6.03	3.54333	7.47	GO:0016567;GO:0006511;GO:0005737;GO:0016740;GO:0008270;GO:006163	BP:protein ubiquitination;BP:ubiquitin-dependent protein catabolic process;CC:cytoplasm;MF:transferase activity;MF:zinc ion binding;MF:ubiquitin protein ligase activity;
Solyc05g051740.3	------	0.264063	-1.92104	0.000619951	0.0450371	yes	down	2.07	5.72	4.96	14.98	20.01	14.97	4.25	16.6533	------	------
Solyc05g051850.3	INO1, ISYNA1	2.27691	1.18708	9.47054e-05	0.0150049	yes	up	1636.14	1169.52	1297.61	431.41	490.73	1060.37	1367.76	660.837	GO:0006021;GO:0008654;GO:0005737;GO:000451	BP:inositol biosynthetic process;BP:phospholipid biosynthetic process;CC:cytoplasm;MF:inositol-3-phosphate synthase activity;
Solyc05g051900.3	NORA	0.452604	-1.14368	0.000115199	0.0167642	yes	down	5.18	4.39	3.07	12.09	8.9	8.77	4.21333	9.92	GO:0006817;GO:0050896;GO:0016020;GO:0016021;GO:002285	BP:phosphate ion transport;BP:response to stimulus;CC:membrane;CC:integral component of membrane;MF:transmembrane transporter activity;
Solyc05g052300.3	SLC38A2, SNAT2	3.26345	1.7064	8.47952e-05	0.0139124	yes	up	10.45	13.6	41.69	7.84	6.7	6.49	21.9133	7.01	GO:0003333;GO:0006865;GO:0016021;GO:001517	BP:amino acid transmembrane transport;BP:amino acid transport;CC:integral component of membrane;MF:L-amino acid transmembrane transporter activity;
Solyc05g052950.3	UVR8	3.38584	1.75951	2.95592e-06	0.00182128	yes	up	40.3	32.42	41.83	4.79	12.83	19.13	38.1833	12.25	GO:0071497;GO:0009631;GO:1901141;GO:0005737;GO:0005634;GO:004239	BP:cellular response to freezing;BP:cold acclimation;BP:regulation of lignin biosynthetic process;CC:cytoplasm;CC:nucleus;MF:histone binding;
Solyc05g053100.3	DLD, lpd, pdhD;GSR, gor	0.443881	-1.17176	1.07088e-06	0.000989729	yes	down	14.96	17.19	14.08	44.55	37.18	27.59	15.41	36.44	GO:0045454;GO:0016668;GO:0050660;GO:000414	BP:cell redox homeostasis;MF:oxidoreductase activity, acting on a sulfur group of donors, NA;MF:flavin adenine dinucleotide binding;MF:dihydrolipoyl dehydrogenase activity;
Solyc05g053410.3	PHYE;PHYB;PHYA	0.459282	-1.12255	2.55174e-05	0.00784928	yes	down	0.99	1.55	1.19	3.15	2.87	2.48	1.24333	2.83333	GO:0009585;GO:0017006;GO:0006355;GO:0009584;GO:0010105;GO:0005634;GO:0005783;GO:0009881;GO:0000155;GO:0051740;GO:004280	BP:red, far-red light phototransduction;BP:protein-tetrapyrrole linkage;BP:regulation of transcription, DNA-templated;BP:detection of visible light;BP:negative regulation of ethylene-activated signaling pathway;CC:nucleus;CC:endoplasmic reticulum;MF:photoreceptor activity;MF:phosphorelay sensor kinase activity;MF:ethylene binding;MF:protein homodimerization activity;
Solyc05g056560.3	CPK;HIKESHI	2.02118	1.0152	1.50892e-06	0.00114102	yes	up	2.38	2.85	3.62	1.38	1.51	1.76	2.95	1.55	GO:0018105;GO:0009738;GO:0006606;GO:0046777;GO:0035556;GO:0005737;GO:0005829;GO:0005634;GO:0004683;GO:0009931;GO:0061608;GO:0005509;GO:0005524;GO:000551	BP:peptidyl-serine phosphorylation;BP:abscisic acid-activated signaling pathway;BP:protein import into nucleus;BP:protein autophosphorylation;BP:intracellular signal transduction;CC:cytoplasm;CC:cytosol;CC:nucleus;MF:calmodulin-dependent protein kinase activity;MF:calcium-dependent protein serine/threonine kinase activity;MF:nuclear import signal receptor activity;MF:calcium ion binding;MF:ATP bi…
Solyc06g005070.2	SLC15A3_4, PHT	2.32365	1.21639	0.000194294	0.0232093	yes	up	34.63	22.28	25.69	11.63	7.4	20.22	27.5333	13.0833	GO:0006817;GO:0050896;GO:0016021;GO:0005886;GO:002285	BP:phosphate ion transport;BP:response to stimulus;CC:integral component of membrane;CC:plasma membrane;MF:transmembrane transporter activity;
Solyc06g005970.2	bglX	0.360299	-1.47273	4.03304e-05	0.0094589	yes	down	1.01	0.95	0.83	3.68	2.18	2.39	0.93	2.75	GO:0005975;GO:0009251;GO:0005576;GO:0008422;GO:000455	BP:carbohydrate metabolic process;BP:glucan catabolic process;CC:extracellular region;MF:beta-glucosidase activity;MF:hydrolase activity, hydrolyzing O-glycosyl compounds;
Solyc06g006000.3	------	0.0253401	-5.30244	0.000393956	0.0346765	yes	down	0.09	0.54	0.47	39.46	3.57	1.05	0.366667	14.6933	------	------
Solyc06g006100.3	pabAB;trpE	0.333437	-1.58452	0.000240698	0.0266273	yes	down	2.45	4.71	3.17	19.08	5.73	7.54	3.44333	10.7833	GO:0000162;GO:000404	BP:tryptophan biosynthetic process;MF:anthranilate synthase activity;
Solyc06g007580.1	------	0.33108	-1.59475	0.000129992	0.0179691	yes	down	1.19	2.86	2.36	4.93	7.68	7.65	2.13667	6.75333	------	------
Solyc06g048600.3	ARR-A	2.28178	1.19016	0.000307671	0.0308338	yes	up	4.94	4.85	5.43	2.29	1.79	3.02	5.07333	2.36667	GO:0000160;GO:000973	BP:phosphorelay signal transduction system;BP:cytokinin-activated signaling pathway;
Solyc06g050800.3	SLC38A2, SNAT2	2.50164	1.32288	0.000120451	0.0169458	yes	up	10.08	5.22	10.41	3.37	2.8	5.05	8.57	3.74	GO:0006865;GO:0003333;GO:0016021;GO:001517	BP:amino acid transport;BP:amino acid transmembrane transport;CC:integral component of membrane;MF:L-amino acid transmembrane transporter activity;
Solyc06g054250.3	surE	0.423476	-1.23965	0.000605062	0.0449001	yes	down	4.47	4.22	3.39	15.31	6.84	8.22	4.02667	10.1233	GO:0046872;GO:000825	MF:metal ion binding;MF:nucleotidase activity;
Solyc06g065330.3	ATL76S;RNF13, RZF	0.434586	-1.20229	0.00071074	0.0474854	yes	down	2.79	3.68	2.47	11.32	5.4	4.87	2.98	7.19667	GO:0006511;GO:0015031;GO:0005773;GO:0016021;GO:0046872;GO:006163	BP:ubiquitin-dependent protein catabolic process;BP:protein transport;CC:vacuole;CC:integral component of membrane;MF:metal ion binding;MF:ubiquitin protein ligase activity;
Solyc06g066700.1	------	3.82253	1.93453	0.00032562	0.0314942	yes	up	963.07	469.7	728.33	55.42	257.6	329.05	720.367	214.023	------	------
Solyc06g072430.2	BAG5	2.41829	1.27399	2.92914e-07	0.000324862	yes	up	33.65	33.5	48.42	20	15.8	14.55	38.5233	16.7833	GO:0006457;GO:005108	BP:protein folding;MF:chaperone binding;
Solyc06g073090.3	PRSP1	0.359167	-1.47727	1.58342e-05	0.00537589	yes	down	61.16	65.77	45.56	267.32	133.02	104.89	57.4967	168.41	GO:0044238;GO:0045900;GO:0006417;GO:0022627;GO:0005840;GO:0043022;GO:0043024;GO:000372	BP:primary metabolic process;BP:negative regulation of translational elongation;BP:regulation of translation;CC:cytosolic small ribosomal subunit;CC:ribosome;MF:ribosome binding;MF:ribosomal small subunit binding;MF:mRNA binding;
Solyc06g073740.3	bglX	0.449101	-1.15489	4.09378e-05	0.0094589	yes	down	1.61	1.88	2.33	4.99	4.8	3.78	1.94	4.52333	GO:0005975;GO:0009251;GO:0005576;GO:0008422;GO:000455	BP:carbohydrate metabolic process;BP:glucan catabolic process;CC:extracellular region;MF:beta-glucosidase activity;MF:hydrolase activity, hydrolyzing O-glycosyl compounds;
Solyc06g075360.3	TET3	0.399119	-1.32511	0.000545456	0.0422822	yes	down	1.91	4.96	3.3	8.43	9.92	8.07	3.39	8.80667	GO:0009734;GO:0016021;GO:000950	BP:auxin-activated signaling pathway;CC:integral component of membrane;CC:plasmodesma;
Solyc06g076020.3	HSPA1s	3.53696	1.82251	2.78702e-11	1.54549e-07	yes	up	110.37	120.43	185.45	28.26	37.81	60.3	138.75	42.1233	GO:0034620;GO:0051085;GO:0042026;GO:0005737;GO:0005788;GO:0031072;GO:0044183;GO:0051082;GO:0140662;GO:0051787;GO:0016887;GO:000552	BP:cellular response to unfolded protein;BP:chaperone mediated protein folding requiring cofactor;BP:protein refolding;CC:cytoplasm;CC:endoplasmic reticulum lumen;MF:heat shock protein binding;MF:protein binding involved in protein folding;MF:unfolded protein binding;MF:old GO;MF:misfolded protein binding;MF:ATPase activity;MF:ATP binding;
Solyc07g016215.1	OSS2	2.32034	1.21433	0.000474076	0.0385947	yes	up	4.82	4.96	4.74	2.4	1.78	2.52	4.84	2.23333	------	------
Solyc07g024000.3	fabG, OAR1;NOL, NYC1	0.34195	-1.54814	0.000391065	0.0346051	yes	down	5.56	4.04	4.03	24.05	11.48	6.47	4.54333	14	GO:0015996;GO:0010304;GO:0016021;GO:0009536;GO:003425	BP:chlorophyll catabolic process;BP:PSII associated light-harvesting complex II catabolic process;CC:integral component of membrane;CC:plastid;MF:chlorophyl;
Solyc07g041720.1	AB19A	0.309746	-1.69084	7.84602e-06	0.00358494	yes	down	132.12	156.01	144.74	809.15	408.62	234.94	144.29	484.237	GO:0048046;GO:003014	CC:apoplast;MF:manganese ion binding;
Solyc07g042500.3	K07052	2.06074	1.04316	0.000320774	0.0314117	yes	up	21.86	14.63	18.05	6.89	7.42	14.74	18.18	9.68333	GO:0071586;GO:0016021;GO:000422	BP:CAAX-box protein processing;CC:integral component of membrane;MF:metalloendopeptidase activity;
Solyc07g054060.3	------	3.15725	1.65867	2.00089e-07	0.000237763	yes	up	9.2	5.18	7.74	1.95	2.07	3.64	7.37333	2.55333	GO:0008033;GO:001643	BP:tRNA processing;MF:tRNA-uridine aminocarboxypropyltransferase activity;
Solyc07g055050.3	atpI	0.118394	-3.07833	6.13324e-05	0.0113369	yes	down	7.21	9.08	6.38	128.08	50.95	19.24	7.55667	66.09	GO:0033614;GO:0009535;GO:001602	BP:chloroplast proton-transporting ATP synthase complex assembly;CC:chloroplast thylakoid membrane;CC:integral component of membrane;
Solyc07g062160.3	BBX22	0.486284	-1.04013	0.000593563	0.0444798	yes	down	6.59	6.81	5.83	19.7	11.28	10.82	6.41	13.9333	GO:0006355;GO:0009640;GO:0005634;GO:000827	BP:regulation of transcription, DNA-templated;BP:photomorphogenesis;CC:nucleus;MF:zinc ion binding;
Solyc07g063480.3	THE1	0.467656	-1.09648	0.000352532	0.0326198	yes	down	1.4	1.93	1.96	3.74	4.33	3.74	1.76333	3.93667	GO:0046777;GO:0016021;GO:0005886;GO:0004674;GO:0004714;GO:0004672;GO:000552	BP:protein autophosphorylation;CC:integral component of membrane;CC:plasma membrane;MF:protein serine/threonine kinase activity;MF:transmembrane receptor protein tyrosine kinase activity;MF:protein kinase activity;MF:ATP binding;
Solyc07g064410.1	FAD4	2.51958	1.33319	5.27793e-06	0.00274386	yes	up	122.52	86.61	123.03	28.43	49.39	64.59	110.72	47.47	GO:0006631;GO:001602	BP:fatty acid metabolic process;CC:integral component of membrane;
Solyc08g062960.3	HSFF	0.257992	-1.9546	0.000421046	0.0359564	yes	down	0.67	0.67	0.72	5.03	2.25	1.02	0.686667	2.76667	GO:0042542;GO:0010286;GO:0006357;GO:0034620;GO:0071456;GO:0034605;GO:0045893;GO:0005634;GO:0043565;GO:0003700;GO:0000978;GO:199084	BP:response to hydrogen peroxide;BP:heat acclimation;BP:regulation of transcription from RNA polymerase II promoter;BP:cellular response to unfolded protein;BP:cellular response to hypoxia;BP:cellular response to heat;BP:positive regulation of transcription, DNA-templated;CC:nucleus;MF:sequence-specific DNA binding;MF:transcription factor activity, sequence-specific DNA binding;MF:RNA polymerase …
Solyc08g063090.2	SLD;ACET6, DES6;CYB5	0.0560255	-4.15777	2.5661e-05	0.00784928	yes	down	0.22	0.09	0.18	7.58	1.33	0.28	0.163333	3.06333	GO:0044255;GO:0006629;GO:0016021;GO:0016717;GO:001649	BP:cellular lipid metabolic process;BP:lipid metabolic process;CC:integral component of membrane;MF:oxidoreductase activity, acting on paired donors, with oxidation of a pair of donors resulting in the reduction of molecular oxygen to two molecules of water;MF:oxidoreductase activity;
Solyc08g067840.3	PPD5	0.428326	-1.22322	0.000161229	0.0205483	yes	down	8.21	9.56	8.7	31.14	20.01	13.44	8.82333	21.53	GO:0015979;GO:0009535;GO:0019898;GO:0009654;GO:000550	BP:photosynthesis;CC:chloroplast thylakoid membrane;CC:extrinsic component of membrane;CC:photosystem II oxygen evolving complex;MF:calcium ion binding;
Solyc08g076520.3	------	0.417854	-1.25893	8.54864e-05	0.0139124	yes	down	3.55	4.87	3.98	12.89	9.76	8.52	4.13333	10.39	GO:001602	CC:integral component of membrane;
Solyc08g079680.3	YC49L	0.227165	-2.13819	0.000289922	0.0302028	yes	down	2.1	1.37	3.9	19.79	10.24	3.55	2.45667	11.1933	GO:001602	CC:integral component of membrane;
Solyc08g080540.3	HSFF	2.22054	1.15091	1.49252e-07	0.00021193	yes	up	13.98	14.33	17.93	6.09	6.76	9.43	15.4133	7.42667	GO:0006357;GO:0005634;GO:0003700;GO:0043565;GO:000097	BP:regulation of transcription from RNA polymerase II promoter;CC:nucleus;MF:transcription factor activity, sequence-specific DNA binding;MF:sequence-specific DNA binding;MF:RNA polymerase II core promoter proximal region sequence-specific DNA binding;
Solyc08g081380.3	Y1385	0.484979	-1.04401	0.000188096	0.0228406	yes	down	1.07	1.35	0.93	2.18	2.65	2.45	1.11667	2.42667	GO:001656	BP:protein ubiquitination;
Solyc09g008840.3	PK, pyk	3.58086	1.84031	2.43629e-13	4.05301e-09	yes	up	10.69	8.65	11.59	3.56	2.87	2.75	10.31	3.06	GO:0006096;GO:0005737;GO:0030955;GO:0016301;GO:0000287;GO:0004743;GO:000552	BP:glycolytic process;CC:cytoplasm;MF:potassium ion binding;MF:kinase activity;MF:magnesium ion binding;MF:pyruvate kinase activity;MF:ATP binding;
Solyc09g010220.3	PRCP	0.132204	-2.91916	2.64222e-05	0.00784928	yes	down	1.06	0.79	0.45	13.92	2.5	2.03	0.766667	6.15	GO:0006508;GO:0004180;GO:000823	BP:proteolysis;MF:carboxypeptidase activity;MF:serine-type peptidase activity;
Solyc09g011080.3	RCA1	2.36007	1.23883	7.70171e-05	0.0132088	yes	up	3216.3	2322.84	3108.09	687.72	1493.93	1770.95	2882.41	1317.53	GO:0009570;GO:0046863;GO:0042802;GO:0016887;GO:000552	CC:chloroplast stroma;MF:ribulose-1,5-bisphosphate carboxylase/oxygenase activator activity;MF:identical protein binding;MF:ATPase activity;MF:ATP binding;
Solyc09g011580.2	GST, gst	0.307173	-1.70287	2.62551e-05	0.00784928	yes	down	9.57	14.62	14.03	74.11	31.36	23.71	12.74	43.06	GO:0042221;GO:0006749;GO:0005737;GO:000436	BP:response to chemical;BP:glutathione metabolic process;CC:cytoplasm;MF:glutathione transferase activity;
Solyc09g056385.1	B561C	0.164416	-2.60458	6.5124e-07	0.000637296	yes	down	3.13	6.95	5.18	59.31	22.78	13.2	5.08667	31.7633	------	------
Solyc09g075750.1	BKI1	0.363195	-1.46118	0.000330227	0.0317553	yes	down	4.1	6.8	7.79	18.86	24.42	9.37	6.23	17.55	GO:0016310;GO:0005886;GO:0019210;GO:001630	BP:phosphorylation;CC:plasma membrane;MF:kinase inhibitor activity;MF:kinase activity;
Solyc09g082780.3	TSJT1	0.465959	-1.10172	2.31503e-05	0.00755153	yes	down	32.34	32.69	28.96	97.14	60.07	55.95	31.33	71.0533	------	------
Solyc09g089530.3	ICI1	11.7946	3.56005	0.000133873	0.018255	yes	up	8.43	1.63	19.69	1.35	0.25	1.13	9.91667	0.91	GO:0009611;GO:000486	BP:response to wounding;MF:serine-type endopeptidase inhibitor activity;
Solyc09g091050.3	FAEA	0.205878	-2.28014	3.63474e-06	0.00215956	yes	down	1.01	0.62	0.64	6.82	2.91	1.95	0.756667	3.89333	GO:000662	BP:lipid metabolic process;
Solyc10g006900.3	por	0.497039	-1.00857	0.000130696	0.0179691	yes	down	331.23	391.4	308.81	929.1	748.54	492.14	343.813	723.26	GO:0015995;GO:0015979;GO:0009507;GO:001663	BP:chlorophyll biosynthetic process;BP:photosynthesis;CC:chloroplast;MF:protochlorophyllide reductase activity;
Solyc10g007030.2	------	0.448083	-1.15816	0.000555089	0.0425551	yes	down	4.44	5.04	3.97	16.23	7.1	8.44	4.48333	10.59	GO:001602	CC:integral component of membrane;
Solyc10g084400.2	GST, gst	2.07311	1.05179	4.38617e-06	0.00235382	yes	up	31.01	31.83	46.82	15.86	16.33	24.43	36.5533	18.8733	GO:000436	MF:glutathione transferase activity;
Solyc10g085230.2	U76E1	7.34003	2.87579	0.000669207	0.0460038	yes	up	2.5	0.8	2.22	0	0.2	0.65	1.84	0.283333	------	------
Solyc10g085870.1	UGT73C	2.51064	1.32805	5.48364e-05	0.0109173	yes	up	221.04	128.24	186.97	43.5	75.92	113.92	178.75	77.78	GO:000819	MF:UDP-glycosyltransferase activity;
Solyc11g006290.2	TER, TSC13, CER10;DET2	3.38273	1.75819	1.6561e-07	0.00021193	yes	up	58.64	44.88	64.84	9.82	15.48	28.94	56.12	18.08	GO:0006629;GO:0016021;GO:0016627;GO:001649	BP:lipid metabolic process;CC:integral component of membrane;MF:oxidoreductase activity, acting on the CH-CH group of donors;MF:oxidoreductase activity;
Solyc11g011340.2	10HGO	2.3136	1.21014	1.06519e-05	0.00421917	yes	up	66.23	52.49	70.99	27.2	18.44	43.82	63.2367	29.82	GO:0009809;GO:0071704;GO:0016616;GO:0045551;GO:0008270;GO:001649	BP:lignin biosynthetic process;BP:organic substance metabolic process;MF:oxidoreductase activity, acting on the CH-OH group of donors, NAD or NADP as acceptor;MF:cinnamyl-alcohol dehydrogenase activity;MF:zinc ion binding;MF:oxidoreductase activity;
Solyc11g011440.1	PCS1L	2.45624	1.29645	0.000417526	0.0359564	yes	up	224.88	124.91	165.23	57.83	42.67	133.07	171.673	77.8567	GO:0006508;GO:0005576;GO:000419	BP:proteolysis;CC:extracellular region;MF:aspartic-type endopeptidase activity;
Solyc11g027840.2	E3.1.1.45, CMBL	0.222213	-2.16998	3.80158e-05	0.00916566	yes	down	0.57	1.03	1.03	7.2	2.73	2.37	0.876667	4.1	GO:001678	MF:hydrolase activity;
Solyc11g031960.2	GDL17	0.386141	-1.3728	0.000420297	0.0359564	yes	down	11.57	12.31	9.52	20.1	49.69	19.82	11.1333	29.87	GO:001678	MF:hydrolase activity, acting on ester bonds;
Solyc11g040040.2	Y3985	0.351569	-1.50812	0.000718278	0.0477309	yes	down	1.22	1.3	1.09	5.31	3.47	1.96	1.20333	3.58	GO:001656	BP:protein ubiquitination;
Solyc11g044910.2	XYL4	0.487424	-1.03675	0.000517575	0.0408075	yes	down	2.51	5.74	2.78	7.3	7.59	8.86	3.67667	7.91667	GO:0031222;GO:0045493;GO:0005576;GO:0046556;GO:000904	BP:arabinan catabolic process;BP:xylan catabolic process;CC:extracellular region;MF:alpha-L-arabinofuranosidase activity;MF:xylan 1,4-beta-xylosidase activity;
Solyc11g066100.2	HSPA1s	2.84331	1.50757	4.41638e-05	0.0100645	yes	up	36.05	58.31	76.38	9.46	25.12	28.88	56.9133	21.1533	GO:0034620;GO:0051085;GO:0042026;GO:0005737;GO:0031072;GO:0044183;GO:0051082;GO:0140662;GO:0051787;GO:0016887;GO:000552	BP:cellular response to unfolded protein;BP:chaperone mediated protein folding requiring cofactor;BP:protein refolding;CC:cytoplasm;MF:heat shock protein binding;MF:protein binding involved in protein folding;MF:unfolded protein binding;MF:old GO;MF:misfolded protein binding;MF:ATPase activity;MF:ATP binding;
Solyc11g071460.2	E1.1.1.208	0.137632	-2.86111	3.86374e-06	0.00221646	yes	down	1.16	1.25	1.29	20.45	2.39	5.63	1.23333	9.49	GO:001661	MF:oxidoreductase activity, acting on the CH-OH group of donors, NAD or NADP as acceptor;
Solyc11g071830.2	DNAJA2	3.06011	1.61358	2.07298e-06	0.00143692	yes	up	9.39	18.36	22.7	3.7	6.84	6.69	16.8167	5.74333	GO:0006457;GO:0042026;GO:0009408;GO:0005737;GO:0005829;GO:0030544;GO:0051087;GO:0051082;GO:0046872;GO:000552	BP:protein folding;BP:protein refolding;BP:response to heat;CC:cytoplasm;CC:cytosol;MF:Hsp70 protein binding;MF:chaperone binding;MF:unfolded protein binding;MF:metal ion binding;MF:ATP binding;
Solyc11g072100.2	F6H	0.343167	-1.54302	0.000290481	0.0302028	yes	down	3.4	3.94	2.39	14.98	9.13	5.49	3.24333	9.86667	GO:0002238;GO:0009805;GO:0016706;GO:0031418;GO:004687	BP:response to molecule of fungal origin;BP:coumarin biosynthetic process;MF:oxidoreductase activity, acting on paired donors, with incorporation or reduction of molecular oxygen, 2-oxoglutarate as one donor, and incorporation of one atom each of oxygen into both donors;MF:L-ascorbic acid binding;MF:metal ion binding;
Solyc11g072600.2	AP2	0.435617	-1.19887	0.000343863	0.0323192	yes	down	6.17	7.93	7.14	26.29	9.84	15.57	7.08	17.2333	GO:0006952;GO:0009873;GO:0005634;GO:0003700;GO:000367	BP:defense response;BP:ethylene-activated signaling pathway;CC:nucleus;MF:transcription factor activity, sequence-specific DNA binding;MF:DNA binding;
Solyc11g072820.2	KIF11, EG5	0.351119	-1.50997	3.18431e-05	0.0085656	yes	down	1.34	2.61	3.04	8.23	7.94	4.29	2.33	6.82	GO:0051231;GO:0000070;GO:0007018;GO:0090307;GO:0072686;GO:0005876;GO:0008574;GO:0008017;GO:0005524;GO:000377	BP:spindle elongation;BP:mitotic sister chromatid segregation;BP:microtubule-based movement;BP:mitotic spindle assembly;CC:mitotic spindle;CC:spindle microtubule;MF:ATP-dependent microtubule motor activity, plus-end-directed;MF:microtubule binding;MF:ATP binding;MF:microtubule motor activity;
Solyc12g006240.2	COL9	0.126147	-2.98682	2.95908e-05	0.00825309	yes	down	0.26	0.13	0.13	2.68	1.2	0.49	0.173333	1.45667	GO:0005634;GO:000827	CC:nucleus;MF:zinc ion binding;
Solyc12g013710.2	por	0.233785	-2.09674	0.000676823	0.0463359	yes	down	181.85	284.16	129.39	1501.42	713.79	427	198.467	880.737	GO:0015995;GO:0015979;GO:0009507;GO:001663	BP:chlorophyll biosynthetic process;BP:photosynthesis;CC:chloroplast;MF:protochlorophyllide reductase activity;
Solyc12g042950.2	TC.AAA	0.22141	-2.17521	2.78883e-06	0.00178442	yes	down	3.55	4.61	3.99	37.35	10.84	9.13	4.05	19.1067	GO:0050896;GO:0006817;GO:0031969;GO:0016021;GO:0005471;GO:000552	BP:response to stimulus;BP:phosphate ion transport;CC:chloroplast membrane;CC:integral component of membrane;MF:AT;MF:ATP binding;
Solyc12g056230.2	gpx, btuE, bsaA	0.367716	-1.44333	9.84321e-05	0.0151995	yes	down	15.31	16.72	18.98	79.69	35.4	30.26	17.0033	48.45	GO:0006979;GO:0005829;GO:0004601;GO:000460	BP:response to oxidative stress;CC:cytosol;MF:peroxidase activity;MF:glutathione peroxidase activity;
Solyc12g087940.2	APF2	0.0681079	-3.87603	0.00018109	0.0223156	yes	down	0	0.22	0.35	0.39	6.3	1.58	0.19	2.75667	GO:0006508;GO:0043067;GO:0005576;GO:000419	BP:proteolysis;BP:regulation of programmed cell death;CC:extracellular region;MF:aspartic-type endopeptidase activity;
Solyc12g095910.2	LGMN	0.306912	-1.7041	1.18517e-05	0.00458525	yes	down	13.28	13.35	9.76	71.1	30.44	23.28	12.13	41.6067	GO:0006624;GO:0051603;GO:0110165;GO:0005773;GO:000419	BP:vacuolar protein processing;BP:proteolysis involved in cellular protein catabolic process;CC:cellular anatomical entity;CC:vacuole;MF:cysteine-type endopeptidase activity;
Solyc12g096780.2	MECR, NRBF1;CEQORH;EO, FaQR	4.69731	2.23184	3.30013e-05	0.00859299	yes	up	19.48	4.75	21	2.37	5.37	2.44	15.0767	3.39333	GO:0006631;GO:0005739;GO:001916	BP:fatty acid metabolic process;CC:mitochondrion;MF:trans-2-enoyl-CoA reductas;

## Sheet: Table S4
Supplemental Table S4. Differentially expressed genes at 14 days after TLS-shRNA treatment.
Gene ID	Gene_Symbol	FC(TLS_shRNA_14d/H2O_14d)	Log2FC(TLS_shRNA_14d/H2O_14d)	Pvalue	Padjust	Significant	Regulate	TLS_shRNA_14d_1	TLS_shRNA_14d_2	TLS_shRNA_14d_3	H2O_14d_1	H2O_14d_2	H2O_14d_3	TLS_shRNA_14d	H2O_14d	GO ID	GO Term
Solyc01g059980.3	E13B	32.5045	5.02257	1.40576e-05	0.0156528	yes	up	2.29	8.76	0.64	0.07	0.26	0	3.89667	0.11	GO:0005975;GO:0006952;GO:0005773;GO:0046658;GO:0004553;GO:004297	BP:carbohydrate metabolic process;BP:defense response;CC:vacuole;CC:anchored component of plasma membrane;MF:hydrolase activity, hydrolyzing O-glycosyl compounds;MF:glucan endo-1,3-beta-D-glucosidase activity;
Solyc01g065700.3	P2C73	0.250024	-1.99986	1.24428e-13	1.45474e-09	yes	down	3.37	4.34	2.63	11.12	14.7	18.43	3.44667	14.75	GO:0045926;GO:0009819;GO:0006470;GO:0000226;GO:0035970;GO:000472	BP:negative regulation of growth;BP:drought recovery;BP:protein dephosphorylation;BP:microtubule cytoskeleton organization;BP:peptidyl-threonine dephosphorylation;MF:protein serine/threonine phosphatase activity;
Solyc01g080900.3	CYP707A;KAO	0.183153	-2.44888	3.78072e-06	0.00589364	yes	down	1.11	0.91	0.6	2.25	7.16	5.95	0.873333	5.12	GO:0016125;GO:0016132;GO:0010268;GO:0005783;GO:0016021;GO:0004497;GO:0020037;GO:0016705;GO:0051777;GO:0005506;GO:001649	BP:sterol metabolic process;BP:brassinosteroid biosynthetic process;BP:brassinosteroid homeostasis;CC:endoplasmic reticulum;CC:integral component of membrane;MF:monooxygenase activity;MF:heme binding;MF:oxidoreductase activity, acting on paired donors, with incorporation or reduction of molecular oxygen;MF:ent-kaurenoate oxidase activity;MF:iron ion binding;MF:oxidoreductase activity;
Solyc02g087840.3	HD-ZIP	0.153799	-2.70088	8.05686e-06	0.0104663	yes	down	0.3	0.13	0.19	0.87	1.78	1.8	0.206667	1.48333	GO:0045893;GO:0005634;GO:0043565;GO:000098	BP:positive regulation of transcription, DNA-templated;CC:nucleus;MF:sequence-specific DNA binding;MF:RNA polymerase II transcription factor activity, sequence-specific DNA binding;
Solyc02g090930.3	OBL1	0.261128	-1.93717	2.82398e-07	0.000825415	yes	down	1.9	2.7	1.62	5.03	10.64	9.52	2.07333	8.39667	GO:0006629;GO:000480	BP:lipid metabolic process;MF:triglyceride lipase activity;
Solyc03g117050.3	NIP	0.355366	-1.49262	2.26692e-07	0.000757247	yes	down	0.58	1.26	0.62	2.38	2.2	2.61	0.82	2.39667	GO:0016021;GO:001526	CC:integral component of membrane;MF:channel activity;
Solyc03g119910.3	GA3ox	0.362391	-1.46438	1.42921e-06	0.00303811	yes	down	2.57	4.15	4.79	10.98	11.24	11.78	3.83667	11.3333	GO:0002238;GO:0009805;GO:0016706;GO:0031418;GO:004687	BP:response to molecule of fungal origin;BP:coumarin biosynthetic process;MF:oxidoreductase activity, acting on paired donors, with incorporation or reduction of molecular oxygen, 2-oxoglutarate as one donor, and incorporation of one atom each of oxygen into both donors;MF:L-ascorbic acid binding;MF:metal ion binding;
Solyc04g008110.3	AHK2_3_4	0.35904	-1.47778	3.07837e-06	0.00553704	yes	down	0.76	0.75	0.74	1.97	2.67	2.09	0.75	2.24333	GO:0071329;GO:0009736;GO:0008272;GO:0048856;GO:0033500;GO:0007231;GO:0016036;GO:0010029;GO:0042742;GO:0009414;GO:0010086;GO:0048831;GO:0048509;GO:0016021;GO:0009885;GO:0000155;GO:0004721;GO:004342	BP:cellular response to sucrose stimulus;BP:cytokinin-activated signaling pathway;BP:sulfate transport;BP:anatomical structure development;BP:carbohydrate homeostasis;BP:osmosensory signaling pathway;BP:cellular response to phosphate starvation;BP:regulation of seed germination;BP:defense response to bacterium;BP:response to water deprivation;BP:embryonic root morphogenesis;BP:regulation of shoot…
Solyc04g058100.3	MT2X	0.142888	-2.80704	3.6667e-08	0.000171477	yes	down	3.41	15.06	3.73	53.16	56.09	46.29	7.4	51.8467	GO:004687	MF:metal ion binding;
Solyc05g009310.3	COL16	0.0280458	-5.15607	1.74667e-05	0.0185647	yes	down	0.15	0.12	0.36	22.21	1.74	0.46	0.21	8.13667	GO:0006355;GO:0005634;GO:000827	BP:regulation of transcription, DNA-templated;CC:nucleus;MF:zinc ion binding;
Solyc05g009500.3	SLC15A3_4, PHT	2.5362	1.34267	5.60654e-05	0.0468206	yes	up	42.58	81.64	36.67	21.26	14.04	31.89	53.63	22.3967	GO:0006817;GO:0010336;GO:0050896;GO:0016021;GO:0097708;GO:0005886;GO:002285	BP:phosphate ion transport;BP:gibberellic acid homeostasis;BP:response to stimulus;CC:integral component of membrane;CC:intracellular vesicle;CC:plasma membrane;MF:transmembrane transporter activity;
Solyc06g062370.3	PPA1	2.02441	1.0175	3.56207e-05	0.0320353	yes	up	14.29	20.7	19.15	10.23	9.32	8.95	18.0467	9.5	GO:000399	MF:acid phosphatase activity;
Solyc06g084155.1	SULTR3	0.479045	-1.06177	2.80221e-05	0.0284887	yes	down	6.16	11.48	9.41	18.74	15.9	25.95	9.01667	20.1967	GO:0035098;GO:0035102;GO:0005634;GO:0016787;GO:0046872;GO:000368	CC:ESC/;CC:PRC1 complex;CC:nucleus;MF:hydrolase activity;MF:metal ion binding;MF:chromatin binding;
Solyc07g006370.1	SLC24A6, NCKX6	8.27894	3.04945	6.14215e-05	0.0495248	yes	up	6.36	2.01	1.41	0.25	0.26	0.84	3.26	0.45	GO:0006812;GO:0055085;GO:0016020;GO:0016021;GO:000832	BP:cation transport;BP:transmembrane transport;CC:membrane;CC:integral component of membrane;MF:cation transmembrane transporter activity;
Solyc07g018070.3	SMXL4	0.431506	-1.21255	1.06555e-06	0.00276842	yes	down	4.42	3.88	3.92	8.17	11.02	11.59	4.07333	10.26	------	------
Solyc07g063560.3	------	7.65168	2.93578	3.22734e-05	0.0314437	yes	up	0.63	1.07	0.57	0.06	0.14	0.1	0.756667	0.1	GO:001602	CC:integral component of membrane;
Solyc08g007570.3	ZPR1	0.283081	-1.82071	4.51068e-06	0.00659208	yes	down	6.57	3.06	4.79	18.83	19.51	17.89	4.80667	18.7433	------	------
Solyc08g013730.3	NIP	0.394622	-1.34146	4.31574e-23	1.00915e-18	yes	down	23.14	27.6	23.59	62.43	62.29	78.34	24.7767	67.6867	GO:0016021;GO:001526	CC:integral component of membrane;MF:channel activity;
Solyc08g079730.1	TC.MATE, SLC47A, norM, mdtK, dinF	0.351034	-1.51032	1.61745e-08	9.4552e-05	yes	down	2.04	2.8	1.79	6.99	5.74	7.46	2.21	6.73	GO:1990961;GO:0016021;GO:0016020;GO:0015297;GO:0022857;GO:004291	BP:drug transmembrane export;CC:integral component of membrane;CC:membrane;MF:antiporter activity;MF:transmembrane transporter activity;MF:xenobiotic transporter activity;
Solyc08g082790.3	------	0.216418	-2.20811	1.97655e-10	1.54059e-06	yes	down	5.62	12.07	8.06	38.18	37.89	49.59	8.58333	41.8867	------	------
Solyc09g089530.3	ICI1	13.0643	3.70756	1.50556e-07	0.00058674	yes	up	8.65	9.38	13.98	1.35	0.25	1.13	10.67	0.91	GO:0009611;GO:000486	BP:response to wounding;MF:serine-type endopeptidase inhibitor activity;
Solyc09g091550.3	SAMT	0.165298	-2.59686	3.37238e-05	0.0315426	yes	down	1.33	3.86	0.53	5.62	12.09	17.43	1.90667	11.7133	GO:0032259;GO:0008168;GO:004687	BP:methylation;MF:methyltransferase activity;MF:metal ion binding;
Solyc10g081730.2	WDL4	0.448438	-1.15702	1.02212e-05	0.0119502	yes	down	2.61	4.73	2.76	6.81	8.32	8.54	3.36667	7.89	GO:0005737;GO:0005874;GO:000801	CC:cytoplasm;CC:microtubule;MF:microtubule binding;
Solyc11g042820.2	SLC15A3_4, PHT	0.354351	-1.49675	1.22456e-06	0.0028634	yes	down	1.58	2.56	1.28	4.51	4.66	7.08	1.80667	5.41667	GO:0006817;GO:0050896;GO:0016021;GO:002285	BP:phosphate ion transport;BP:response to stimulus;CC:integral component of membrane;MF:transmembrane transporter activity;
Solyc12g005310.2	GH3	0.0997908	-3.32495	2.36583e-06	0.00461002	yes	down	0.22	0.41	0.23	2.34	5.22	1	0.286667	2.85333	GO:0005737;GO:0016881;GO:001027	CC:cytoplasm;MF:acid-amino acid ligase activity;MF:indole-3-acetic acid amido synthetase activity;
Solyc12g049380.2	NGR	0.0954301	-3.38941	5.57343e-06	0.00766609	yes	down	0.03	0.09	0.1	0.75	0.69	0.94	0.0733333	0.793333	GO:0009630;GO:004000	BP:gravitropism;BP:regulation of growth;
Solyc12g096780.2	MECR, NRBF1;CEQORH;EO, FaQR	6.35796	2.66856	3.39717e-06	0.00567401	yes	up	22.47	8.85	27.33	2.37	5.37	2.44	19.55	3.39333	GO:0006631;GO:0005739;GO:001916	BP:fatty acid metabolic process;CC:mitochondrion;MF:trans-2-enoyl-CoA reductas;

## Sheet: Table S5
Supplemental Table S5. Differentially expressed genes at 14 days after BioCNTs-TLS-shRNA treatment.
Gene ID	Gene_Symbol	FC(BioCNTs_TLS_14d/H2O_14d)	Log2FC(BioCNTs_TLS_14d/H2O_14d)	Pvalue	Padjust	Significant	Regulate	CNTs_TLS_14d_1	CNTs_TLS_14d_2	CNTs_TLS_14d_3	H2O_14d_1	H2O_14d_2	H2O_14d_3	BioCNTs_TLS_14d	H2O_14d	GO ID	GO Term
Solyc01g008420.3	TC.MATE, SLC47A, norM, mdtK, dinF	3.31302	1.72815	2.30452e-06	0.00127311	yes	up	9.87	8.94	12.4	2.01	2.76	6.07	10.4033	3.61333	GO:0010044;GO:0016021;GO:0035618;GO:0015297;GO:0015137;GO:004291	BP:response to aluminum ion;CC:integral component of membrane;CC:root hair;MF:antiporter activity;MF:citrate transmembrane transporter activity;MF:xenobiotic transporter activity;
Solyc01g091870.3	SPXM3	2.11347	1.07961	7.2174e-06	0.00288734	yes	up	14.99	16.54	14.07	5.65	6.86	11.93	15.2	8.14667	GO:0006817;GO:0050896;GO:0016020;GO:0016021;GO:002285	BP:phosphate ion transport;BP:response to stimulus;CC:membrane;CC:integral component of membrane;MF:transmembrane transporter activity;
Solyc01g096320.3	HD-ZIP	3.94205	1.97895	4.12709e-08	6.33325e-05	yes	up	41.92	35.82	40.55	7.18	6.73	20.82	39.43	11.5767	GO:0045893;GO:0005634;GO:0043565;GO:000098	BP:positive regulation of transcription, DNA-templated;CC:nucleus;MF:sequence-specific DNA binding;MF:RNA polymerase II transcription factor activity, sequence-specific DNA binding;
Solyc01g097000.3	bglX	0.354473	-1.49625	0.000457696	0.0438975	yes	down	1.33	1.29	1.6	6.13	4.76	2.16	1.40667	4.35	GO:0005975;GO:0009251;GO:0016021;GO:0005576;GO:0008422;GO:000455	BP:carbohydrate metabolic process;BP:glucan catabolic process;CC:integral component of membrane;CC:extracellular region;MF:beta-glucosidase activity;MF:hydrolase activity, hydrolyzing O-glycosyl compounds;
Solyc02g078400.3	allB;DPYS, dht, hydA	2.13598	1.0949	1.21023e-06	0.000726714	yes	up	55.45	48.59	36.43	18.26	27.16	27.84	46.8233	24.42	GO:0000256;GO:0006995;GO:0010136;GO:0006145;GO:0005737;GO:0005783;GO:0050897;GO:0004038;GO:000827	BP:allantoin catabolic process;BP:cellular response to nitrogen starvation;BP:ureide catabolic process;BP:purine nucleobase catabolic process;CC:cytoplasm;CC:endoplasmic reticulum;MF:cobalt ion binding;MF:allantoinase activity;MF:zinc ion binding;
Solyc02g081390.3	PAO4, PAO3, PAO2	0.394355	-1.34243	2.82099e-05	0.00865794	yes	down	3.75	2.97	2.78	12.75	6.77	7.27	3.16667	8.93	GO:0006598;GO:0005777;GO:0046592;GO:001649	BP:polyamine catabolic process;CC:peroxisome;MF:polyamine oxidase activity;MF:oxidoreductase activity;
Solyc02g085230.3	UTP22, NOL6	0.406807	-1.29758	0.000400008	0.0419302	yes	down	0.79	0.55	1.03	2.21	1.45	3.03	0.79	2.23	GO:0006409;GO:0006364;GO:0032040;GO:0034456;GO:0005730;GO:0032545;GO:000372	BP:tRNA export from nucleus;BP:rRNA processing;CC:small-subunit processome;CC:UTP-C complex;CC:nucleolus;CC:CURI complex;MF:RNA binding;
Solyc03g025230.3	TC.MATE, SLC47A, norM, mdtK, dinF	0.497452	-1.00737	0.000245749	0.0351594	yes	down	2.42	2.92	2.34	6.26	6.1	4.56	2.56	5.64	GO:1990961;GO:0016021;GO:0015297;GO:004291	BP:drug transmembrane export;CC:integral component of membrane;MF:antiporter activity;MF:xenobiotic transporter activity;
Solyc03g025720.3	AAE3;TUBB	2.1226	1.08583	0.000233865	0.0342048	yes	up	73.01	93.65	92.59	27.12	37.44	74.8	86.4167	46.4533	GO:0006631;GO:0050832;GO:0033611;GO:0010214;GO:0009698;GO:0010030;GO:0005737;GO:0050203;GO:0016207;GO:003195	BP:fatty acid metabolic process;BP:defense response to fungus;BP:oxalate catabolic process;BP:seed coat development;BP:phenylpropanoid metabolic process;BP:positive regulation of seed germination;CC:cytoplasm;MF:oxalate-CoA ligase activity;MF:4-coumarate-CoA ligase activity;MF:medium-chain fatty acid-CoA ligase activity;
Solyc03g031940.3	CCL4	0.414915	-1.26911	0.000248048	0.0351594	yes	down	6.82	5.18	4.8	14.07	20.96	9.16	5.6	14.73	------	------
Solyc03g098780.2	API1	2.82198	1.49671	2.98588e-09	1.03095e-05	yes	up	776.64	1564.44	1154.61	556.94	354.48	463.85	1165.23	458.423	GO:0006508;GO:0005773;GO:0019828;GO:0004866;GO:0004867;GO:000823	BP:proteolysis;CC:vacuole;MF:aspartic-type endopeptidase inhibitor activity;MF:endopeptidase inhibitor activity;MF:serine-type endopeptidase inhibitor activity;MF:peptidase activity;
Solyc03g112580.3	RGI4	0.469186	-1.09177	0.000154968	0.0243212	yes	down	5.09	2.94	3.58	11.89	7.5	8.31	3.87	9.23333	GO:0006468;GO:0050832;GO:0016021;GO:0005886;GO:0033612;GO:0004672;GO:0004674;GO:000552	BP:protein phosphorylation;BP:defense response to fungus;CC:integral component of membrane;CC:plasma membrane;MF:receptor serine/threonine kinase binding;MF:protein kinase activity;MF:protein serine/threonine kinase activity;MF:ATP binding;
Solyc04g005380.3	AFP2	2.32858	1.21945	1.11253e-05	0.00393977	yes	up	5.31	3.69	4.15	1.71	1.76	2.93	4.38333	2.13333	GO:0009737;GO:0045892;GO:0007165;GO:000563	BP:response to abscisic acid;BP:negative regulation of transcription, DNA-templated;BP:signal transduction;CC:nucleus;
Solyc04g008040.3	MP701	0.345402	-1.53365	0.000451063	0.0435638	yes	down	3.48	3.13	2.51	15.71	8.97	4.09	3.04	9.59	GO:0007010;GO:000801	BP:cytoskeleton organization;MF:microtubule binding;
Solyc04g050820.2	INO1, ISYNA1	2.15021	1.10447	8.4331e-08	0.000105881	yes	up	105.59	81.94	100.76	39.31	47.11	65.33	96.0967	50.5833	GO:0006021;GO:0008654;GO:0005737;GO:000451	BP:inositol biosynthetic process;BP:phospholipid biosynthetic process;CC:cytoplasm;MF:inositol-3-phosphate synthase activity;
Solyc04g054430.2	------	0.270238	-1.8877	0.000425128	0.0420039	yes	down	4.1	3.06	3.54	29.03	8	6.76	3.56667	14.5967	------	------
Solyc04g054740.3	INO1, ISYNA1	2.13434	1.09379	2.2334e-08	4.4065e-05	yes	up	2953.66	2481.55	2938.68	1126.99	1428.88	1874.64	2791.3	1476.84	GO:0006021;GO:0008654;GO:0005737;GO:000451	BP:inositol biosynthetic process;BP:phospholipid biosynthetic process;CC:cytoplasm;MF:inositol-3-phosphate synthase activity;
Solyc04g078740.2	SBT3	0.471845	-1.08362	0.000119282	0.0213948	yes	down	1.53	2.01	1.6	3.92	4.63	3.45	1.71333	4	GO:0006508;GO:000425	BP:proteolysis;MF:serine-type endopeptidase activity;
Solyc05g009500.3	SLC15A3_4, PHT	3.78147	1.91895	5.91675e-15	8.17162e-11	yes	up	83.23	78.33	62.16	21.26	14.04	31.89	74.5733	22.3967	GO:0006817;GO:0010336;GO:0050896;GO:0016021;GO:0097708;GO:0005886;GO:002285	BP:phosphate ion transport;BP:gibberellic acid homeostasis;BP:response to stimulus;CC:integral component of membrane;CC:intracellular vesicle;CC:plasma membrane;MF:transmembrane transporter activity;
Solyc06g005070.2	SLC15A3_4, PHT	2.08926	1.06299	0.000356232	0.0403272	yes	up	21.45	30.48	20.26	11.63	7.4	20.22	24.0633	13.0833	GO:0006817;GO:0050896;GO:0016021;GO:0005886;GO:002285	BP:phosphate ion transport;BP:response to stimulus;CC:integral component of membrane;CC:plasma membrane;MF:transmembrane transporter activity;
Solyc06g005910.3	TUBB	2.2369	1.1615	2.72678e-05	0.00855898	yes	up	34.38	28.44	31.7	9.24	17.04	21.42	31.5067	15.9	GO:0000278;GO:0007017;GO:0000226;GO:0005737;GO:0005874;GO:0005200;GO:0003924;GO:000552	BP:mitotic cell cycle;BP:microtubule-based process;BP:microtubule cytoskeleton organization;CC:cytoplasm;CC:microtubule;MF:structural constituent of cytoskeleton;MF:GTPase activity;MF:GTP binding;
Solyc06g006100.3	pabAB;trpE	0.361315	-1.46867	0.000425607	0.0420039	yes	down	3.05	4.07	3.43	19.08	5.73	7.54	3.51667	10.7833	GO:0000162;GO:000404	BP:tryptophan biosynthetic process;MF:anthranilate synthase activity;
Solyc06g051940.3	PP2C	2.01762	1.01265	5.00468e-07	0.000369656	yes	up	60.49	47.75	52.8	24.16	26.97	39.13	53.68	30.0867	GO:0035970;GO:0005634;GO:0017018;GO:0046872;GO:000472	BP:peptidyl-threonine dephosphorylation;CC:nucleus;MF:myosin phosphatase activity;MF:metal ion binding;MF:protein serine/threonine phosphatase activity;
Solyc06g066700.1	------	3.43279	1.77938	0.000354421	0.0403272	yes	up	688.05	572.69	684.58	55.42	257.6	329.05	648.44	214.023	------	------
Solyc06g068600.3	STAR1, fetA;OXSR1, STK39	2.47814	1.30926	2.68882e-07	0.000247569	yes	up	1.16	1.13	0.82	0.43	0.43	0.55	1.03667	0.47	GO:0035435;GO:0010044;GO:0016020;GO:0012506;GO:0005315;GO:0005460;GO:000552	BP:phosphate ion transmembrane transport;BP:response to aluminum ion;CC:membrane;CC:vesicle membrane;MF:inorganic phosphate transmembrane transporter activity;MF:UDP-glucose transmembrane transporter activity;MF:ATP binding;
Solyc07g005930.3	POLRMT, RPO41	0.361935	-1.4662	0.000133647	0.0227877	yes	down	1.45	1.23	1.21	6.3	2.07	3.65	1.29667	4.00667	GO:0006351;GO:0006390;GO:0034245;GO:0009536;GO:0000428;GO:0009507;GO:0003677;GO:000389	BP:transcription, DNA-templated;BP:transcription from mitochondrial promoter;CC:mitochondrial DNA-directed RNA polymerase complex;CC:plastid;CC:DNA-directed RNA polymerase complex;CC:chloroplast;MF:DNA binding;MF:DNA-directed RNA polymerase activity;
Solyc07g007250.3	MCPI	2.34926	1.23221	6.52393e-06	0.00273036	yes	up	144.15	195.42	90.5	73.85	51.96	78.16	143.357	67.99	GO:0016021;GO:0004180;GO:000486	CC:integral component of membrane;MF:carboxypeptidase activity;MF:endopeptidase inhibitor activity;
Solyc07g041920.3	GCP1, RDL1;CTSH;RD21	3.62033	1.85612	2.10128e-08	4.4065e-05	yes	up	55.94	57.47	29.47	12.95	19.85	10.04	47.6267	14.28	GO:0051603;GO:0006508;GO:0005615;GO:0005764;GO:0004197;GO:000823	BP:proteolysis involved in cellular protein catabolic process;BP:proteolysis;CC:extracellular space;CC:lysosome;MF:cysteine-type endopeptidase activity;MF:cysteine-type peptidase activity;
Solyc07g061800.3	HEBP	3.92842	1.97395	7.34959e-08	0.000101505	yes	up	15.11	9.65	10.15	4.09	3.16	2.62	11.6367	3.29	GO:011016	CC:cellular anatomical entity;
Solyc07g062710.3	VIP1	0.246542	-2.02009	0.000383271	0.0419302	yes	down	3.84	1.93	2.27	7.55	22.23	5.46	2.68	11.7467	GO:0045893;GO:0005634;GO:0003700;GO:000367	BP:positive regulation of transcription, DNA-templated;CC:nucleus;MF:transcription factor activity, sequence-specific DNA binding;MF:DNA binding;
Solyc07g064970.3	PRC1, ASE1, MAP65	0.471083	-1.08595	8.7272e-07	0.000573959	yes	down	5.09	4.9	5.17	13.08	13.04	9.41	5.05333	11.8433	GO:0000911;GO:0000226;GO:0005737;GO:0005819;GO:000801	BP:cytokinesis by cell plate formation;BP:microtubule cytoskeleton organization;CC:cytoplasm;CC:spindle;MF:microtubule binding;
Solyc08g074630.2	E1.10.3.1, PPOF	6.53091	2.70728	2.49242e-07	0.000245878	yes	up	21.59	11.93	3.2	1.78	1.8	2.72	12.24	2.1	GO:0046148;GO:0009543;GO:0046872;GO:000409	BP:pigment biosynthetic process;CC:chloroplast thylakoid lumen;MF:metal ion binding;MF:catechol oxidase activity;
Solyc08g076970.3	argE	2.78766	1.47905	1.28163e-10	8.85031e-07	yes	up	221.24	359.9	233.93	135.91	84.57	103.04	271.69	107.84	GO:001678	MF:hydrolase activity;
Solyc08g081170.3	MURE	0.317822	-1.65371	4.55845e-06	0.0019674	yes	down	3.15	1.37	1.98	10.13	5.02	7.96	2.16667	7.70333	GO:0009058;GO:0008360;GO:0051301;GO:0005737;GO:0016881;GO:000552	BP:biosynthetic process;BP:regulation of cell shape;BP:cell division;CC:cytoplasm;MF:acid-amino acid ligase activity;MF:ATP binding;
Solyc09g008840.3	PK, pyk	2.15685	1.10893	3.52027e-06	0.00162062	yes	up	6.34	6.19	5.3	3.56	2.87	2.75	5.94333	3.06	GO:0006096;GO:0005737;GO:0030955;GO:0016301;GO:0000287;GO:0004743;GO:000552	BP:glycolytic process;CC:cytoplasm;MF:potassium ion binding;MF:kinase activity;MF:magnesium ion binding;MF:pyruvate kinase activity;MF:ATP binding;
Solyc09g011580.2	GST, gst	0.377621	-1.40499	0.000426504	0.0420039	yes	down	13.19	15.86	15.24	74.11	31.36	23.71	14.7633	43.06	GO:0042221;GO:0006749;GO:0005737;GO:000436	BP:response to chemical;BP:glutathione metabolic process;CC:cytoplasm;MF:glutathione transferase activity;
Solyc09g075750.1	BKI1	0.348675	-1.52005	0.00030199	0.0373625	yes	down	3.89	7.91	5.2	18.86	24.42	9.37	5.66667	17.55	GO:0016310;GO:0005886;GO:0019210;GO:001630	BP:phosphorylation;CC:plasma membrane;MF:kinase inhibitor activity;MF:kinase activity;
Solyc09g084490.3	ICI1	2.96582	1.56843	7.31714e-06	0.00288734	yes	up	370.75	678.47	317.8	260.28	113.66	132.86	455.673	168.933	GO:0009611;GO:000486	BP:response to wounding;MF:serine-type endopeptidase inhibitor activity;
Solyc10g008040.3	------	3.09903	1.63182	0.000186164	0.0285679	yes	up	3.56	2.96	2.87	0.46	1.04	1.96	3.13	1.15333	------	------
Solyc10g080920.2	RADL1	0.391825	-1.35172	8.47748e-07	0.000573959	yes	down	8.77	14.63	10.52	43.6	24.81	27.25	11.3067	31.8867	GO:0010597;GO:0003700;GO:000097	BP:green leaf volatile biosynthetic process;MF:transcription factor activity, sequence-specific DNA binding;MF:transcription regulatory region sequence-specific DNA binding;
Solyc10g085870.1	UGT73C	2.20204	1.13884	6.29712e-05	0.0138047	yes	up	147.55	138.96	165.67	43.5	75.92	113.92	150.727	77.78	GO:000819	MF:UDP-glycosyltransferase activity;
Solyc10g086250.2	MYBP	2.24084	1.16404	8.43624e-06	0.00318566	yes	up	5.19	6.77	4.91	2.57	2.41	3.45	5.62333	2.81	GO:0010597;GO:000097	BP:green leaf volatile biosynthetic process;MF:transcription regulatory region sequence-specific DNA binding;
Solyc11g006290.2	TER, TSC13, CER10;DET2	0.315198	-1.66567	6.83192e-05	0.0142963	yes	down	7.23	3.91	3.83	9.82	15.48	28.94	4.99	18.08	GO:0006629;GO:0016021;GO:0016627;GO:001649	BP:lipid metabolic process;CC:integral component of membrane;MF:oxidoreductase activity, acting on the CH-CH group of donors;MF:oxidoreductase activity;
Solyc11g072480.2	TET4	0.204044	-2.29305	7.94666e-05	0.0161399	yes	down	1.15	1.22	0.95	12.71	3.24	1.86	1.10667	5.93667	GO:0009734;GO:0016021;GO:000950	BP:auxin-activated signaling pathway;CC:integral component of membrane;CC:plasmodesma;
Solyc11g072820.2	KIF11, EG5	0.435159	-1.20039	0.000285698	0.0372243	yes	down	2.71	3.47	2.03	8.23	7.94	4.29	2.73667	6.82	GO:0051231;GO:0000070;GO:0007018;GO:0090307;GO:0072686;GO:0005876;GO:0008574;GO:0008017;GO:0005524;GO:000377	BP:spindle elongation;BP:mitotic sister chromatid segregation;BP:microtubule-based movement;BP:mitotic spindle assembly;CC:mitotic spindle;CC:spindle microtubule;MF:ATP-dependent microtubule motor activity, plus-end-directed;MF:microtubule binding;MF:ATP binding;MF:microtubule motor activity;
Solyc12g042950.2	TC.AAA	0.284387	-1.81407	9.35393e-05	0.0181954	yes	down	5.07	5.56	4.21	37.35	10.84	9.13	4.94667	19.1067	GO:0050896;GO:0006817;GO:0031969;GO:0016021;GO:0005471;GO:000552	BP:response to stimulus;BP:phosphate ion transport;CC:chloroplast membrane;CC:integral component of membrane;MF:AT;MF:ATP binding;
Solyc12g097010.1	TMVRN	2.02985	1.02137	1.30371e-06	0.000750232	yes	up	13.98	14.08	18.72	7.71	8.88	9.23	15.5933	8.60667	------	------

## Sheet: Table S6
Supplemental Table S6. Differentially expressed genes at 28 days after BioCNTs treatment.
Gene ID	Gene_Symbol	FC(BioCNTs_28d/H2O_28d)	Log2FC(BioCNTs_28d/H2O_28d)	Pvalue	Padjust	Significant	Regulate	BioCNTs_28d_1	BioCNTs_28d_2	BioCNTs_28d_3	H2O_28d_1	H2O_28d_2	H2O_28d_3	BioCNTs_28d	H2O_28d	GO ID	GO Term
Solyc01g005000.3	E4.1.1.15, gadB, gadA, GAD	0.457641	-1.12771	2.38642e-10	3.38753e-06	yes	down	23.18	16.85	28.27	44.64	50.73	41.4	22.7667	45.59	GO:0006536;GO:0006538;GO:0005829;GO:0030170;GO:000435	BP:glutamate metabolic process;BP:glutamate catabolic process;CC:cytosol;MF:pyridoxal phosphate binding;MF:glutamate decarboxylase activity;
Solyc01g017600.3	------	2.41571	1.27245	1.71231e-07	0.000303829	yes	up	29.37	40.14	50.17	15.62	11.96	17.37	39.8933	14.9833	GO:001602	CC:integral component of membrane;
Solyc01g087180.3	------	0.2359	-2.08375	1.02199e-05	0.00483569	yes	down	18.07	5.17	6.63	41.62	21.5	51.57	9.95667	38.23	------	------
Solyc01g096320.3	HD-ZIP	0.430867	-1.21469	2.74477e-05	0.0105303	yes	down	120.24	81.99	55.82	215.03	155.94	190.45	86.0167	187.14	GO:0045893;GO:0005634;GO:0043565;GO:000098	BP:positive regulation of transcription, DNA-templated;CC:nucleus;MF:sequence-specific DNA binding;MF:RNA polymerase II transcription factor activity, sequence-specific DNA binding;
Solyc01g110570.3	SAUR	2.89762	1.53487	6.39525e-06	0.00378252	yes	up	39.99	61.24	50.06	23.27	11.47	13.97	50.43	16.2367	GO:000973	BP:response to auxin;
Solyc02g063520.3	HD-ZIP	0.383721	-1.38187	2.98427e-06	0.00201722	yes	down	18.55	7.85	12.33	38.59	26.67	28.04	12.91	31.1	GO:0005634;GO:0043565;GO:000098	CC:nucleus;MF:sequence-specific DNA binding;MF:RNA polymerase II transcription factor activity, sequence-specific DNA binding;
Solyc02g085400.3	TAUE3	2.41615	1.27271	6.38015e-05	0.0189305	yes	up	9.52	14.27	21.79	4.36	5.23	7.26	15.1933	5.61667	GO:0016567;GO:0016021;GO:003146	BP:protein ubiquitination;CC:integral component of membrane;CC:Cul4A-RING E3 ubiquitin ligase complex;
Solyc03g005280.3	E3.4.23.40	2.59792	1.37735	0.000108045	0.0261526	yes	up	5.38	8.2	11.47	1.98	2.63	3.98	8.35	2.86333	GO:0006508;GO:0006629;GO:000419	BP:proteolysis;BP:lipid metabolic process;MF:aspartic-type endopeptidase activity;
Solyc03g111100.1	------	0.364737	-1.45507	1.27853e-08	6.04959e-05	yes	down	5.11	4.57	5.79	13.54	15.44	10.37	5.15667	13.1167	------	------
Solyc03g111690.3	pel	2.23872	1.16267	3.21922e-05	0.0120255	yes	up	121.85	191.43	95.97	51.62	65.53	55.57	136.417	57.5733	GO:0045490;GO:0009624;GO:0030570;GO:004687	BP:pectin catabolic process;BP:response to nematode;MF:pectate lyase activity;MF:metal ion binding;
Solyc03g111820.3	SEOB	4.92795	2.30099	1.40706e-06	0.0015364	yes	up	2.98	4.67	6.08	0.8	0.28	1.37	4.57667	0.816667	GO:001008	BP:phloem development;
Solyc03g117250.3	FLOT	2.54891	1.34988	0.000116346	0.0275255	yes	up	15.27	18.13	30.92	6.03	5.09	11.09	21.44	7.40333	GO:0072659;GO:0005901;GO:0044853;GO:000588	BP:protein localization to plasma membrane;CC:caveola;CC:plasma membrane raft;CC:plasma membrane;
Solyc03g117260.2	FLOT	2.66382	1.4135	2.26739e-06	0.00178733	yes	up	1.94	2.27	3.08	0.91	0.58	0.99	2.43	0.826667	GO:001602	CC:integral component of membrane;
Solyc03g117590.3	DNAJ8	0.463115	-1.11056	5.75726e-07	0.000742948	yes	down	30.42	25.09	40.93	56.65	55.82	75.44	32.1467	62.6367	------	------
Solyc03g121090.3	OXS3	0.486227	-1.0403	1.76591e-05	0.00737269	yes	down	36.39	26.41	30.99	50.2	51.59	73.92	31.2633	58.57	------	------
Solyc04g007760.3	KIRO	0.167204	-2.58032	0.000118574	0.0275926	yes	down	5.92	3.01	4.62	6.24	13.52	48.66	4.51667	22.8067	GO:000695	BP:defense response;
Solyc05g007830.3	exlX	2.20926	1.14356	3.71156e-06	0.00229068	yes	up	183.24	259.86	178.68	75.88	85.29	99.18	207.26	86.7833	GO:0009664;GO:0006949;GO:0009653;GO:0016021;GO:0016020;GO:000557	BP:plant-type cell wall organization;BP:syncytium formation;BP:anatomical structure morphogenesis;CC:integral component of membrane;CC:membrane;CC:extracellular region;
Solyc05g051530.3	ABCG2, CD338	3.08664	1.62604	0.000146629	0.0330381	yes	up	4.34	7.59	10.42	0.95	3.39	2.24	7.45	2.19333	------	------
Solyc06g006110.3	chaA, CAX	2.58503	1.37018	9.0137e-06	0.00456962	yes	up	39.97	40.08	55.95	11.88	11.6	23.36	45.3333	15.6133	GO:0006874;GO:0070588;GO:0016021;GO:0005774;GO:0009705;GO:001536	BP:cellular calcium ion homeostasis;BP:calcium ion transmembrane transport;CC:integral component of membrane;CC:vacuolar membrane;CC:plant-type vacuole membrane;MF:calciu;
Solyc06g008590.3	IAA	2.6128	1.3856	4.51667e-05	0.0149103	yes	up	6.85	13.99	12	4.39	3.98	3.36	10.9467	3.91	GO:0006355;GO:0009734;GO:000563	BP:regulation of transcription, DNA-templated;BP:auxin-activated signaling pathway;CC:nucleus;
Solyc06g009150.1	------	3.90758	1.96627	3.59321e-06	0.00229068	yes	up	21.28	27.66	40.28	5.21	4.79	9.85	29.74	6.61667	------	------
Solyc06g050800.3	SLC38A2, SNAT2	0.410453	-1.28471	2.43951e-05	0.00989397	yes	down	5.98	2.88	4.04	12.64	7.91	8.6	4.3	9.71667	GO:0006865;GO:0003333;GO:0016021;GO:001517	BP:amino acid transport;BP:amino acid transmembrane transport;CC:integral component of membrane;MF:L-amino acid transmembrane transporter activity;
Solyc06g068040.3	E3.2.1.67;E3.2.1.15, PGLR5	2.62921	1.39463	1.5174e-05	0.00694822	yes	up	4.34	4.73	7.56	1.88	1.28	2.5	5.54333	1.88667	GO:0005975;GO:0016021;GO:000465	BP:carbohydrate metabolic process;CC:integral component of membrane;MF:polygalacturonase activity;
Solyc06g072350.3	CSPLE	2.80125	1.48607	5.06209e-07	0.000742948	yes	up	299.41	334.17	462.94	83.49	96.7	167.21	365.507	115.8	GO:0016021;GO:000588	CC:integral component of membrane;CC:plasma membrane;
Solyc07g016170.3	K14486, ARF;E2.7.1.46	0.47601	-1.07094	6.52265e-07	0.000771575	yes	down	3.19	3.01	2.98	8.03	5.99	4.18	3.06	6.06667	GO:0044238;GO:0006012;GO:0016310;GO:0019566;GO:0071704;GO:0005829;GO:0009702;GO:0016301;GO:000552	BP:primary metabolic process;BP:galactose metabolic process;BP:phosphorylation;BP:arabinose metabolic process;BP:organic substance metabolic process;CC:cytosol;MF:L-arabinokinase activity;MF:kinase activity;MF:ATP binding;
Solyc07g052480.3	E4.1.3.1, aceA;STX1B_2_3	2.97075	1.57083	4.00246e-08	0.000142037	yes	up	34.77	38.71	61.52	12.32	9.8	18.45	45	13.5233	GO:0006099;GO:0006097;GO:0009514;GO:0004451;GO:004687	BP:tricarboxylic acid cycle;BP:glyoxylate cycle;CC:glyoxysome;MF:isocitrate lyase activity;MF:metal ion binding;
Solyc07g053640.1	------	2.34891	1.23199	9.80328e-08	0.000198797	yes	up	56.06	69.9	48.94	28.09	19.85	21.9	58.3	23.28	------	------
Solyc08g074480.1	14KD	2.45292	1.2945	9.16418e-05	0.022822	yes	up	465.09	391.29	1208.89	214.27	316.39	203.89	688.423	244.85	------	------
Solyc08g079860.2	SBT4	2.53705	1.34315	5.76565e-05	0.0179313	yes	up	3.84	3.19	6.86	1.42	1.52	1.96	4.63	1.63333	GO:0045087;GO:0006508;GO:0048046;GO:0004252;GO:000823	BP:innate immune response;BP:proteolysis;CC:apoplast;MF:serine-type endopeptidase activity;MF:serine-type peptidase activity;
Solyc08g081480.3	PGLR	2.24689	1.16793	0.000125355	0.0287003	yes	up	12.92	15.33	23.15	4.35	7.71	8.48	17.1333	6.84667	GO:0005975;GO:000465	BP:carbohydrate metabolic process;MF:polygalacturonase activity;
Solyc08g081620.3	E3.2.1.4, GUN	2.30174	1.20272	6.4013e-05	0.0189305	yes	up	24.1	33.42	48.98	9.47	14.13	17.82	35.5	13.8067	GO:0030245;GO:000881	BP:cellulose catabolic process;MF:cellulase activity;
Solyc09g064820.1	EDL3	0.403883	-1.30799	7.04216e-05	0.0199913	yes	down	3.69	3.82	5.27	7.72	12.06	9.16	4.26	9.64667	------	------
Solyc09g065780.3	KCS	2.82439	1.49794	8.16276e-06	0.00429149	yes	up	5.03	5.21	9.01	1.84	1.74	2.51	6.41667	2.03	GO:0006633;GO:0016021;GO:010275	BP:fatty acid biosynthetic process;CC:integral component of membrane;MF:very-long-chain 3-ketoacyl-CoA synthase activity;
Solyc09g072690.1	SLC24A6, NCKX6	2.56939	1.36143	1.64394e-05	0.00707144	yes	up	9.88	10.89	14.21	3.5	2.88	5.79	11.66	4.05667	GO:0006812;GO:0055085;GO:0016020;GO:0016021;GO:000832	BP:cation transport;BP:transmembrane transport;CC:membrane;CC:integral component of membrane;MF:cation transmembrane transporter activity;
Solyc09g082760.3	E3.4.23.40, ASPR1	2.66038	1.41163	9.55708e-06	0.00467802	yes	up	42.64	42.71	54.97	11	11.86	24.14	46.7733	15.6667	GO:0006508;GO:0006629;GO:000419	BP:proteolysis;BP:lipid metabolic process;MF:aspartic-type endopeptidase activity;
Solyc10g086640.2	BLH9	3.56097	1.83227	2.81223e-06	0.00199598	yes	up	1.32	1.43	1.72	0.39	0.24	0.5	1.49	0.376667	GO:0006355;GO:0006357;GO:0005634;GO:0003677;GO:0000978;GO:000098	BP:regulation of transcription, DNA-templated;BP:regulation of transcription from RNA polymerase II promoter;CC:nucleus;MF:DNA binding;MF:RNA polymerase II core promoter proximal region sequence-specific DNA binding;MF:RNA polymerase II transcription factor activity, sequence-specific DNA binding;
Solyc11g069070.2	HIP3	2.4581	1.29755	9.03383e-05	0.022822	yes	up	6.71	6.11	9.07	2.3	2.03	3.63	7.29667	2.65333	GO:1990904;GO:004687	CC:ribonucleoprotein complex;MF:metal ion binding;
Solyc12g005300.2	E3.1.1.14, CLH2	2.65571	1.4091	1.84397e-06	0.00174501	yes	up	19.91	23.88	35.33	7.9	6.65	12.05	26.3733	8.86667	GO:0015996;GO:0047746;GO:005052	BP:chlorophyll catabolic process;MF:chlorophyllase activity;MF:cutinase activity;
Solyc12g007070.2	HSFF	0.475562	-1.07229	7.89035e-05	0.0211327	yes	down	11.08	6.96	6.59	21.01	15.6	12.26	8.21	16.29	GO:0006357;GO:0034605;GO:0005634;GO:0043565;GO:0003700;GO:000097	BP:regulation of transcription from RNA polymerase II promoter;BP:cellular response to heat;CC:nucleus;MF:sequence-specific DNA binding;MF:transcription factor activity, sequence-specific DNA binding;MF:RNA polymerase II core promoter proximal region sequence-specific DNA binding;
Solyc12g009650.2	PRF1	2.45133	1.29357	7.42327e-05	0.0202641	yes	up	132.82	234.69	185.12	41.68	71.45	91.73	184.21	68.2867	------	------
Solyc12g019740.2	TRL11	0.488613	-1.03324	7.18249e-05	0.0199913	yes	down	159.6	101.73	91	268.12	179.97	224.72	117.443	224.27	GO:0045454;GO:000950	BP:cell redox homeostasis;CC:chloroplast;
Solyc12g098900.2	------	0.253783	-1.97833	1.53149e-06	0.00155282	yes	down	8.75	5.05	4.17	36.3	11.56	18.89	5.99	22.25	GO:001602	CC:integral component of membrane;

## Sheet: Table S7
Supplemental Table S7. Differentially expressed genes at 28 days after TLS-shRNA treatment.
Gene ID	Gene_Symbol	FC(TLS_shRNA_28d/H2O_28d)	Log2FC(TLS_shRNA_28d/H2O_28d)	Pvalue	Padjust	Significant	Regulate	TLS_shRNA_28d_1	TLS_shRNA_28d_2	TLS_shRNA_28d_3	H2O_28d_1	H2O_28d_2	H2O_28d_3	TLS_shRNA_28d	H2O_28d	GO ID	GO Term
Solyc00g009120.3	DHRS12	0.486351	-1.03993	1.78137e-11	6.78904e-09	yes	down	56.71	58.94	67.22	131.22	147.15	103.77	60.9567	127.38	------	------
Solyc00g026160.3	E1.16.1.7	0.115338	-3.11607	0.00144969	0.0196063	yes	down	0.72	1.18	2.36	2.11	10.61	21.99	1.42	11.57	GO:0016021;GO:0005886;GO:0000293;GO:001649	CC:integral component of membrane;CC:plasma membrane;MF:ferric-chelate reductase activity;MF:oxidoreductase activity;
Solyc00g156980.3	MDL3;ACE, HTH	8.95428	3.16258	5.2969e-09	9.16082e-07	yes	up	17.6	28.72	40.83	1.37	1.43	6.15	29.05	2.98333	GO:0016021;GO:0050660;GO:001661	CC:integral component of membrane;MF:flavin adenine dinucleotide binding;MF:oxidoreductase activity, acting on CH-OH group of donors;
Solyc00g278110.3	K15404, CER1	9.13605	3.19157	0.0028842	0.0324943	yes	up	0.28	0.99	1.42	0.24	0	0.05	0.896667	0.0966667	GO:0016126;GO:0008610;GO:0016021;GO:0016020;GO:0005789;GO:0000254;GO:0005506;GO:001649	BP:sterol biosynthetic process;BP:lipid biosynthetic process;CC:integral component of membrane;CC:membrane;CC:endoplasmic reticulum membrane;MF:C-4 methylsterol oxidase activity;MF:iron ion binding;MF:oxidoreductase activity;
Solyc01g005390.3	E3.6.1.52	6.25666	2.64539	0.00441098	0.0441238	yes	up	0.81	2.19	1.57	0.11	0.12	0.46	1.52333	0.23	GO:0005737;GO:0005634;GO:0016787;GO:004687	CC:cytoplasm;CC:nucleus;MF:hydrolase activity;MF:metal ion binding;
Solyc01g006380.2	LIN	0.471446	-1.08484	4.38263e-05	0.0012839	yes	down	2.62	2.94	3.39	5.19	7.05	6.82	2.98333	6.35333	GO:001602	CC:integral component of membrane;
Solyc01g006450.3	TR2;fabI;TR1	2.32529	1.21741	1.98842e-06	0.000115895	yes	up	13.24	12.49	15.09	4.23	6.22	7.12	13.6067	5.85667	GO:0006633;GO:0009507;GO:0005739;GO:0004318;GO:001663	BP:fatty acid biosynthetic process;CC:chloroplast;CC:mitochondrion;MF:enoyl-[acyl-carrier-protein] reductas;MF:enoyl-[acyl-carrier-protein] reductase activity;
Solyc01g006540.3	ALOXE3;LOX2S	2.36624	1.2426	0.00313566	0.034421	yes	up	1.43	3.58	6.03	1.28	1.48	1.79	3.68	1.51667	GO:0006633;GO:0034440;GO:0031408;GO:0010597;GO:0009534;GO:0009570;GO:0016702;GO:0016165;GO:004687	BP:fatty acid biosynthetic process;BP:lipid oxidation;BP:oxylipin biosynthetic process;BP:green leaf volatile biosynthetic process;CC:chloroplast thylakoid;CC:chloroplast stroma;MF:oxidoreductase activity, acting on single donors with incorporation of molecular oxygen, incorporation of two atoms of oxygen;MF:linoleate 13S-lipoxygenase activity;MF:metal ion binding;
Solyc01g006930.3	NFYA, HAP2	0.42898	-1.22102	6.46521e-06	0.000296141	yes	down	2.33	2.82	1.48	6.14	5.42	4.46	2.21	5.34	GO:0006357;GO:0005634;GO:0003700;GO:0003677;GO:0000978;GO:000098	BP:regulation of transcription from RNA polymerase II promoter;CC:nucleus;MF:transcription factor activity, sequence-specific DNA binding;MF:DNA binding;MF:RNA polymerase II core promoter proximal region sequence-specific DNA binding;MF:RNA polymerase II transcription factor activity, sequence-specific DNA binding;
Solyc01g007080.3	ALMT8	3.62459	1.85782	0.00339488	0.0364495	yes	up	1.72	1	1.71	0.08	0.75	0.42	1.47667	0.416667	GO:0034220;GO:0015743;GO:0016021;GO:000970	BP:ion transmembrane transport;BP:malate transport;CC:integral component of membrane;CC:plant-type vacuole membrane;
Solyc01g008420.3	TC.MATE, SLC47A, norM, mdtK, dinF	2.14412	1.10038	0.000717573	0.0116457	yes	up	15.18	13.76	9.27	6.88	3.82	7.42	12.7367	6.04	GO:0010044;GO:0016021;GO:0035618;GO:0015297;GO:0015137;GO:004291	BP:response to aluminum ion;CC:integral component of membrane;CC:root hair;MF:antiporter activity;MF:citrate transmembrane transporter activity;MF:xenobiotic transporter activity;
Solyc01g008670.3	CYP71D55	2.38587	1.25452	0.00417472	0.0423455	yes	up	1.25	2.45	3.82	0.84	1.3	0.99	2.50667	1.04333	GO:0016021;GO:0005506;GO:0016705;GO:0004497;GO:002003	CC:integral component of membrane;MF:iron ion binding;MF:oxidoreductase activity, acting on paired donors, with incorporation or reduction of molecular oxygen;MF:monooxygenase activity;MF:heme binding;
Solyc01g009860.3	NAC	0.395618	-1.33782	7.55863e-08	8.13136e-06	yes	down	12.1	12.58	17.2	51.18	34.14	23.38	13.96	36.2333	GO:0010150;GO:0009737;GO:0010089;GO:0006355;GO:0045892;GO:0009651;GO:000367	BP:leaf senescence;BP:response to abscisic acid;BP:xylem development;BP:regulation of transcription, DNA-templated;BP:negative regulation of transcription, DNA-templated;BP:response to salt stress;MF:DNA binding;
Solyc01g010770.3	HIR	0.478332	-1.06392	4.81398e-05	0.00137942	yes	down	0.99	1.61	2.03	3.9	3.19	2.72	1.54333	3.27	GO:000588	CC:plasma membrane;
Solyc01g057770.3	BOR	5.41942	2.43814	0.00430385	0.0433053	yes	up	1.87	3.26	9.61	0.34	1.65	0.7	4.91333	0.896667	GO:0055085;GO:0050801;GO:0016021;GO:0005886;GO:0022857;GO:000545	BP:transmembrane transport;BP:ion homeostasis;CC:integral component of membrane;CC:plasma membrane;MF:transmembrane transporter activity;MF:inorganic anion exchanger activity;
Solyc01g065510.2	------	2.87429	1.5232	2.80759e-05	0.000918529	yes	up	4.93	8.73	8.11	1.98	3.36	2.31	7.25667	2.55	GO:001602	CC:integral component of membrane;
Solyc01g067295.1	FSPM	2.02582	1.01851	1.82485e-05	0.000670987	yes	up	88.24	122.98	181	55.86	65.44	69.08	130.74	63.46	GO:001602	CC:integral component of membrane;
Solyc01g067440.3	grxC, GLRX, GLRX2	0.312875	-1.67634	0.00478935	0.046527	yes	down	3.87	5.35	5.39	15.98	21.82	9.81	4.87	15.87	GO:0000122;GO:009757	BP:negative regulation of transcription from RNA polymerase II promoter;MF:glutathione oxidoreductase activity;
Solyc01g067510.3	ACR4L	2.16116	1.1118	0.00165806	0.0216167	yes	up	1.69	3.01	1.95	1.02	1.36	0.79	2.21667	1.05667	GO:0006468;GO:0016021;GO:0005524;GO:000467	BP:protein phosphorylation;CC:integral component of membrane;MF:ATP binding;MF:protein kinase activity;
Solyc01g068140.3	BEBT, AMAT;HHT1	3.99721	1.99899	1.16947e-06	7.36337e-05	yes	up	1.49	2.59	1.86	0.44	0.51	0.55	1.98	0.5	GO:0016740;GO:001641	MF:transferase activity;MF:N-acyltransferase activity;
Solyc01g073640.3	SDR3B	0.396139	-1.33592	2.39113e-10	5.92309e-08	yes	down	49.64	67.26	74.49	132.31	220.55	135.91	63.7967	162.923	GO:001649	MF:oxidoreductase activity;
Solyc01g079110.3	H3	2.53319	1.34096	0.000111179	0.00268684	yes	up	74.07	64.33	49.56	20.15	24.84	29.37	62.6533	24.7867	GO:0005634;GO:0010369;GO:0000786;GO:0030527;GO:0003677;GO:004698	CC:nucleus;CC:chromocenter;CC:nucleosome;MF:structural constituent of chromatin;MF:DNA binding;MF:protein heterodimerization activity;
Solyc01g079180.3	E3.1.1.11, PME	7.35555	2.87883	1.48788e-05	0.000565875	yes	up	0.96	3.47	2.03	0.16	0.23	0.45	2.15333	0.28	GO:0042545;GO:0045490;GO:0016021;GO:0030599;GO:0052689;GO:004533	BP:cell wall modification;BP:pectin catabolic process;CC:integral component of membrane;MF:pectinesterase activity;MF:carboxylic ester hydrolase activity;MF:aspartyl esterase activity;
Solyc01g079570.3	XYL4	4.52302	2.17729	0.000494449	0.0087816	yes	up	0.77	1.82	0.94	0.1	0.56	0.15	1.17667	0.27	GO:0031222;GO:0045493;GO:0005576;GO:0046556;GO:000904	BP:arabinan catabolic process;BP:xylan catabolic process;CC:extracellular region;MF:alpha-L-arabinofuranosidase activity;MF:xylan 1,4-beta-xylosidase activity;
Solyc01g079830.3	------	2.40477	1.2659	0.000902459	0.0139146	yes	up	11.05	7.74	13.19	7.52	3.69	2.58	10.66	4.59667	------	------
Solyc01g079850.3	TBL11	2.99472	1.58242	0.00138666	0.0190482	yes	up	0.69	0.94	0.82	0.43	0.28	0.14	0.816667	0.283333	GO:0005794;GO:0016021;GO:001641	CC:Golgi apparatus;CC:integral component of membrane;MF:O-acetyltransferase activity;
Solyc01g079940.3	GIP	2.53404	1.34144	0.00294824	0.0328618	yes	up	2.86	4.83	10.65	1.32	2.88	2.83	6.11333	2.34333	GO:0006508;GO:000419	BP:proteolysis;MF:aspartic-type endopeptidase activity;
Solyc01g079980.3	GIP	9.63746	3.26865	0.000569557	0.00981912	yes	up	0.51	1.34	1.17	0.05	0	0.23	1.00667	0.0933333	GO:0006508;GO:000419	BP:proteolysis;MF:aspartic-type endopeptidase activity;
Solyc01g080020.2	GIP	2.18391	1.12692	0.00386262	0.0398294	yes	up	12.91	14.39	13.18	3.94	3.81	10.36	13.4933	6.03667	GO:0006508;GO:000419	BP:proteolysis;MF:aspartic-type endopeptidase activity;
Solyc01g080070.3	HIP	3.64969	1.86777	3.65853e-06	0.000193956	yes	up	1.67	3.28	2.23	0.89	0.7	0.44	2.39333	0.676667	GO:004687	MF:metal ion binding;
Solyc01g080150.3	IPT	0.421426	-1.24665	3.71923e-06	0.000193956	yes	down	2.01	1.67	1.9	5.86	5.04	2.86	1.86	4.58667	GO:0006400;GO:0009691;GO:0005739;GO:0016740;GO:005238	BP:tRNA modification;BP:cytokinin biosynthetic process;CC:mitochondrion;MF:transferase activity;MF:tRNA dimethylallyltransferase activity;
Solyc01g080260.3	------	2.16763	1.11612	0.00471215	0.0461316	yes	up	0.91	2.08	1.54	0.5	0.89	0.72	1.51	0.703333	GO:001602	CC:integral component of membrane;
Solyc01g080900.3	CYP707A;KAO	7.75134	2.95444	3.48894e-06	0.000186599	yes	up	0.99	3.83	1.49	0.45	0.17	0.21	2.10333	0.276667	GO:0016125;GO:0016132;GO:0010268;GO:0005783;GO:0016021;GO:0004497;GO:0020037;GO:0016705;GO:0051777;GO:0005506;GO:001649	BP:sterol metabolic process;BP:brassinosteroid biosynthetic process;BP:brassinosteroid homeostasis;CC:endoplasmic reticulum;CC:integral component of membrane;MF:monooxygenase activity;MF:heme binding;MF:oxidoreductase activity, acting on paired donors, with incorporation or reduction of molecular oxygen;MF:ent-kaurenoate oxidase activity;MF:iron ion binding;MF:oxidoreductase activity;
Solyc01g081160.3	E3.2.1.21;bglB	0.297488	-1.7491	0.000190146	0.00408648	yes	down	1.03	0.77	0.66	3.07	3.84	1.76	0.82	2.89	GO:0005975;GO:000455	BP:carbohydrate metabolic process;MF:hydrolase activity, hydrolyzing O-glycosyl compounds;
Solyc01g081293.1	PXL2A	7.16278	2.84052	0.000953377	0.0144978	yes	up	0.75	0.84	0.47	0.19	0.12	0	0.686667	0.103333	GO:0005737;GO:001620	CC:cytoplasm;MF:antioxidant activity;
Solyc01g086640.2	OFT20	4.13918	2.04935	2.42815e-05	0.000825132	yes	up	0.95	1.45	2.64	0.44	0.4	0.37	1.68	0.403333	GO:0006004;GO:0005737;GO:0016021;GO:001674	BP:fucose metabolic process;CC:cytoplasm;CC:integral component of membrane;MF:transferase activity;
Solyc01g086690.2	SCC1, MCD1, RAD21	2.17836	1.12324	0.000252383	0.00516317	yes	up	2.49	3.22	2.48	1.25	1.11	1.43	2.73	1.26333	GO:0000278;GO:0009555;GO:0009561;GO:1990414;GO:0007062;GO:0005730;GO:0005634;GO:0008278;GO:000368	BP:mitotic cell cycle;BP:pollen development;BP:megagametogenesis;BP:replication-born double-strand break repair via sister chromatid exchange;BP:sister chromatid cohesion;CC:nucleolus;CC:nucleus;CC:cohesin complex;MF:chromatin binding;
Solyc01g086920.3	DR100	3.08019	1.62302	3.96095e-10	9.3211e-08	yes	up	43.86	51.18	48.11	11.68	13.76	20.66	47.7167	15.3667	GO:0050832;GO:000588	BP:defense response to fungus;CC:plasma membrane;
Solyc01g086930.3	SF4, SUGP1	2.43944	1.28655	3.89718e-05	0.00118406	yes	up	2.63	3.54	3.04	1.03	0.97	1.75	3.07	1.25	GO:0000724;GO:0006281;GO:0010792;GO:0010212;GO:0007276;GO:0035861;GO:0005634;GO:0000403;GO:0000406;GO:0070336;GO:0003684;GO:0003690;GO:000369	BP:double-strand break repair via homologous recombination;BP:DNA repair;BP:DNA double-strand break processing involved in repair via single-strand annealing;BP:response to ionizing radiation;BP:gamete generation;CC:site of double-strand break;CC:nucleus;MF:Y-form DNA binding;MF:double-strand/single-strand DNA junction binding;MF:flap-structured DNA binding;MF:damaged DNA binding;MF:double-strand…
Solyc01g087180.3	------	0.142956	-2.80636	2.53995e-12	1.29236e-09	yes	down	3.62	8.23	4.65	41.62	21.5	51.57	5.5	38.23	------	------
Solyc01g087780.2	SBT3	2.005	1.0036	2.40639e-06	0.00013522	yes	up	16.22	15.22	13.94	7.78	6.42	8.73	15.1267	7.64333	GO:0006508;GO:000425	BP:proteolysis;MF:serine-type endopeptidase activity;
Solyc01g088250.3	QD11	2.01162	1.00836	0.00471914	0.0461672	yes	up	3.42	11.33	6.07	3.42	3.96	3.07	6.94	3.48333	------	------
Solyc01g088300.3	GL17	2.22633	1.15467	0.00156537	0.0207387	yes	up	5.6	7.27	12.84	3.4	5.56	2.7	8.57	3.88667	GO:0048046;GO:003014	CC:apoplast;MF:manganese ion binding;
Solyc01g088380.2	DNA2	2.27494	1.18583	4.87191e-05	0.00139175	yes	up	2.24	1.67	1.73	0.79	0.8	0.94	1.88	0.843333	GO:0003723;GO:000438	MF:RNA binding;MF:helicase activity;
Solyc01g090340.2	EREBP	0.454303	-1.13827	1.69137e-13	1.13721e-10	yes	down	44.48	41.76	41.18	110.37	93.98	83.11	42.4733	95.82	GO:0006952;GO:0009873;GO:0005634;GO:0003700;GO:000367	BP:defense response;BP:ethylene-activated signaling pathway;CC:nucleus;MF:transcription factor activity, sequence-specific DNA binding;MF:DNA binding;
Solyc01g090560.3	EREBP	0.473267	-1.07927	0.000287583	0.00572914	yes	down	4.46	7.03	4.42	12.11	12.57	9.86	5.30333	11.5133	GO:0006952;GO:0009873;GO:0005634;GO:0003700;GO:000367	BP:defense response;BP:ethylene-activated signaling pathway;CC:nucleus;MF:transcription factor activity, sequence-specific DNA binding;MF:DNA binding;
Solyc01g091160.4	E3.5.3.1, rocF, arg	0.491045	-1.02607	0.00149359	0.020052	yes	down	1.01	2.09	1.96	4.32	3.59	2.61	1.68667	3.50667	GO:0033389;GO:0016813;GO:0008783;GO:0046872;GO:000405	BP:putrescine biosynthetic process from arginine, using agmatinase;MF:hydrolase activity, acting on carbon-nitroge;MF:agmatinase activity;MF:metal ion binding;MF:arginase activity;
Solyc01g091170.3	E3.5.3.1, rocF, arg	0.425646	-1.23227	3.05111e-05	0.000966225	yes	down	32.32	39.91	37.44	48.25	92.54	114.98	36.5567	85.2567	GO:0033389;GO:0016813;GO:0008783;GO:004687	BP:putrescine biosynthetic process from arginine, using agmatinase;MF:hydrolase activity, acting on carbon-nitroge;MF:agmatinase activity;MF:metal ion binding;
Solyc01g091360.3	------	2.48702	1.31442	0.000442105	0.00805718	yes	up	9.95	11.29	10.1	2.03	3.92	6.46	10.4467	4.13667	------	------
Solyc01g091530.3	FLA	2.19011	1.131	7.43712e-07	5.28345e-05	yes	up	96.57	127.13	101.96	36.71	54.94	57.48	108.553	49.71	GO:004665	CC:anchored component of plasma membrane;
Solyc01g091660.3	SDR3B	43.5732	5.44537	0.000559588	0.00967383	yes	up	0.06	1.54	1.5	0	0	0.06	1.03333	0.02	------	------
Solyc01g094090.3	HIBCH	4.60211	2.20229	0.00129776	0.018219	yes	up	0.43	1.73	1.79	0.12	0.29	0.42	1.31667	0.276667	GO:0006574;GO:0009536;GO:0009507;GO:000386	BP:valine catabolic process;CC:plastid;CC:chloroplast;MF:3-hydroxyisobutyryl-CoA hydrolase activity;
Solyc01g094140.3	C04C1	0.217911	-2.19819	5.89645e-05	0.00159492	yes	down	1.67	0.73	0.51	7.28	5.73	1.52	0.97	4.84333	GO:0016021;GO:0005506;GO:0016705;GO:0004497;GO:002003	CC:integral component of membrane;MF:iron ion binding;MF:oxidoreductase activity, acting on paired donors, with incorporation or reduction of molecular oxygen;MF:monooxygenase activity;MF:heme binding;
Solyc01g094690.3	PIP	2.05045	1.03594	0.00378564	0.0392376	yes	up	18.17	52.05	23.55	12.65	22.24	11.69	31.2567	15.5267	GO:0009414;GO:0016021;GO:0005886;GO:0015250;GO:001526	BP:response to water deprivation;CC:integral component of membrane;CC:plasma membrane;MF:water channel activity;MF:channel activity;
Solyc01g094750.3	CYP86A22;CYP86A4S;CYP86A1;CYP86B1	3.44905	1.7862	1.57763e-11	6.18758e-09	yes	up	5.74	7.11	7.55	1.88	1.85	2.2	6.8	1.97667	GO:0005506;GO:0016705;GO:0004497;GO:002003	MF:iron ion binding;MF:oxidoreductase activity, acting on paired donors, with incorporation or reduction of molecular oxygen;MF:monooxygenase activity;MF:heme binding;
Solyc01g094910.3	E1.16.1.7, FRO	0.329749	-1.60056	6.86402e-11	2.34949e-08	yes	down	6.42	8.27	10.22	19.44	36.19	20.94	8.30333	25.5233	GO:0016021;GO:0005886;GO:0000293;GO:001649	CC:integral component of membrane;CC:plasma membrane;MF:ferric-chelate reductase activity;MF:oxidoreductase activity;
Solyc01g095550.2	PHY	0.250528	-1.99695	7.90391e-05	0.00204957	yes	down	0.2	0.32	0.28	1.53	0.87	0.92	0.266667	1.10667	GO:0006468;GO:0007165;GO:0005737;GO:0005524;GO:000467	BP:protein phosphorylation;BP:signal transduction;CC:cytoplasm;MF:ATP binding;MF:protein kinase activity;
Solyc01g095610.3	TBL	2.28255	1.19065	0.00390416	0.0401199	yes	up	2.15	3.48	3.4	2.07	1.39	0.65	3.01	1.37	GO:0005794;GO:0016021;GO:001641	CC:Golgi apparatus;CC:integral component of membrane;MF:O-acetyltransferase activity;
Solyc01g095720.3	PLIP	0.333657	-1.58356	1.70877e-09	3.53508e-07	yes	down	2.07	1.51	2.86	5.34	7.2	6.83	2.14667	6.45667	GO:0006629;GO:000897	BP:lipid metabolic process;MF:phosphatidylcholine 1-acylhydrolase activity;
Solyc01g095930.3	WSD	0.0389434	-4.68248	5.28294e-05	0.00146763	yes	down	0.04	0.06	0	0.23	0.85	1.37	0.0333333	0.816667	GO:0019432;GO:0016021;GO:0005886;GO:0047196;GO:000414	BP:triglyceride biosynthetic process;CC:integral component of membrane;CC:plasma membrane;MF:long-chain-alcohol O-fatty-acyltransferase activity;MF:diacylglycerol O-acyltransferase activity;
Solyc01g096250.2	------	3.41301	1.77104	9.96836e-07	6.49358e-05	yes	up	4.32	10.16	7.22	1.85	2.41	2.13	7.23333	2.13	GO:0016310;GO:001630	BP:phosphorylation;MF:kinase activity;
Solyc01g096280.2	CYP78A	0.386445	-1.37166	0.000107295	0.0026233	yes	down	0.87	1.63	1.42	3.32	4.69	2.44	1.30667	3.48333	GO:0016021;GO:0005506;GO:0016705;GO:0004497;GO:002003	CC:integral component of membrane;MF:iron ion binding;MF:oxidoreductase activity, acting on paired donors, with incorporation or reduction of molecular oxygen;MF:monooxygenase activity;MF:heme binding;
Solyc01g096320.3	HD-ZIP	0.372463	-1.42483	1.3038e-16	1.53408e-13	yes	down	64.34	75.32	66.54	215.03	155.94	190.45	68.7333	187.14	GO:0045893;GO:0005634;GO:0043565;GO:000098	BP:positive regulation of transcription, DNA-templated;CC:nucleus;MF:sequence-specific DNA binding;MF:RNA polymerase II transcription factor activity, sequence-specific DNA binding;
Solyc01g096450.3	APF2	2.4215	1.2759	0.00011799	0.00282245	yes	up	4.69	10.24	8.52	2.19	3.75	3.69	7.81667	3.21	GO:0006508;GO:0005576;GO:000823	BP:proteolysis;CC:extracellular region;MF:peptidase activity;
Solyc01g096880.3	PTR	2.13582	1.09479	5.22613e-05	0.00145759	yes	up	33.07	66.93	46.42	31.39	24.8	14.31	48.8067	23.5	GO:0006857;GO:0009753;GO:0006817;GO:0009611;GO:0050896;GO:0016021;GO:002285	BP:oligopeptide transport;BP:response to jasmonic acid;BP:phosphate ion transport;BP:response to wounding;BP:response to stimulus;CC:integral component of membrane;MF:transmembrane transporter activity;
Solyc01g097000.3	bglX	2.85389	1.51293	0.00127824	0.0180121	yes	up	0.79	1.1	0.98	0.4	0.29	0.33	0.956667	0.34	GO:0005975;GO:0009251;GO:0016021;GO:0005576;GO:0008422;GO:000455	BP:carbohydrate metabolic process;BP:glucan catabolic process;CC:integral component of membrane;CC:extracellular region;MF:beta-glucosidase activity;MF:hydrolase activity, hydrolyzing O-glycosyl compounds;
Solyc01g098630.3	MRPL45	3.50723	1.81033	7.67107e-06	0.00033742	yes	up	6.91	7.05	5.93	1.56	0.89	3.13	6.63	1.86	GO:0005840;GO:000573	CC:ribosome;CC:mitochondrion;
Solyc01g098740.3	PBL	2.9054	1.53874	1.83168e-07	1.74157e-05	yes	up	4.1	4.19	4.42	1.26	1.44	1.7	4.23667	1.46667	GO:0006468;GO:0016021;GO:0004674;GO:000552	BP:protein phosphorylation;CC:integral component of membrane;MF:protein serine/threonine kinase activity;MF:ATP binding;
Solyc01g099590.3	GST, gst	0.437078	-1.19404	0.00136648	0.0188602	yes	down	7.16	6.17	3.65	18.34	13.47	9.07	5.66	13.6267	GO:0042221;GO:0006749;GO:0005737;GO:000436	BP:response to chemical;BP:glutathione metabolic process;CC:cytoplasm;MF:glutathione transferase activity;
Solyc01g099630.3	E2.4.1.207, XTH	2.74965	1.45925	6.66256e-07	4.84283e-05	yes	up	17.9	24.62	18.97	5.62	6.3	10.26	20.4967	7.39333	GO:0042546;GO:0071555;GO:0010411;GO:0016021;GO:0048046;GO:0030247;GO:0016762;GO:000455	BP:cell wall biogenesis;BP:cell wall organization;BP:xyloglucan metabolic process;CC:integral component of membrane;CC:apoplast;MF:polysaccharide binding;MF:xylogluca;MF:hydrolase activity, hydrolyzing O-glycosyl compounds;
Solyc01g099810.3	SRSF4_5_6, SFRS4_5_6;SRSF1, SFRS1, ASF, SF2	0.461107	-1.11683	2.75389e-05	0.000907965	yes	down	4.62	6.76	6.31	16.74	12.46	10.04	5.89667	13.08	GO:000372	MF:RNA binding;
Solyc01g099910.3	EPHA	0.403826	-1.30819	9.29177e-08	9.61137e-06	yes	down	22.62	21.27	30.21	49.12	89.4	48.35	24.7	62.29	GO:0016787;GO:000382	MF:hydrolase activity;MF:catalytic activity;
Solyc01g099970.3	FBXL2_20	0.394963	-1.34021	1.50559e-06	9.12422e-05	yes	down	9.91	8.08	8.95	22.85	35.14	13.21	8.98	23.7333	GO:0098542;GO:0031146;GO:001900	BP:defense response to other organism;BP:SCF-dependent proteasomal ubiquitin-dependent protein catabolic process;CC:SCF ubiquitin ligase complex;
Solyc01g100030.4	dut, DUT	2.07052	1.05	0.000309019	0.00606745	yes	up	8.55	13.21	12.73	6.03	4.92	5.74	11.4967	5.56333	GO:0046081;GO:0006226;GO:0000287;GO:000417	BP:dUTP catabolic process;BP:dUMP biosynthetic process;MF:magnesium ion binding;MF:dUTP diphosphatase activity;
Solyc01g100120.3	KIFC2_3	4.11019	2.03921	0.00163785	0.021408	yes	up	0.14	0.23	0.21	0.06	0.05	0.03	0.193333	0.0466667	GO:0007018;GO:0008017;GO:0003777;GO:000552	BP:microtubule-based movement;MF:microtubule binding;MF:microtubule motor activity;MF:ATP binding;
Solyc01g100280.3	RECQL;BLM, RECQL3, SGS1;recQ	2.24959	1.16966	0.00059522	0.0101104	yes	up	2.01	2.38	1.77	0.76	1.27	0.79	2.05333	0.94	GO:0006310;GO:0070417;GO:0042631;GO:0005634;GO:0016787;GO:0016887;GO:0003676;GO:0003678;GO:000552	BP:DNA recombination;BP:cellular response to cold;BP:cellular response to water deprivation;CC:nucleus;MF:hydrolase activity;MF:ATPase activity;MF:nucleic acid binding;MF:DNA helicase activity;MF:ATP binding;
Solyc01g100360.3	DLD, lpd, pdhD;GSR, gor	2.07108	1.05038	1.85954e-12	1.00022e-09	yes	up	16.66	22.22	20.49	10.18	9.93	9	19.79	9.70333	GO:0045454;GO:0016668;GO:0050660;GO:000414	BP:cell redox homeostasis;MF:oxidoreductase activity, acting on a sulfur group of donors, NA;MF:flavin adenine dinucleotide binding;MF:dihydrolipoyl dehydrogenase activity;
Solyc01g100890.3	WTR	7.57985	2.92217	0.000414164	0.00760687	yes	up	0.32	1.6	0.92	0.17	0.14	0.07	0.946667	0.126667	GO:0016021;GO:0005886;GO:002285	CC:integral component of membrane;CC:plasma membrane;MF:transmembrane transporter activity;
Solyc01g100920.3	WTR	0.400577	-1.31985	9.05609e-11	2.79835e-08	yes	down	5.84	7.36	8.07	22.58	19.19	12.67	7.09	18.1467	GO:0016021;GO:0005886;GO:002285	CC:integral component of membrane;CC:plasma membrane;MF:transmembrane transporter activity;
Solyc01g102390.3	GL	2.11098	1.07792	0.000977403	0.0147677	yes	up	10.24	14.79	15.68	4.68	5.47	8.73	13.57	6.29333	GO:0048046;GO:003014	CC:apoplast;MF:manganese ion binding;
Solyc01g102400.3	GL	2.08512	1.06013	0.000130331	0.00306319	yes	up	7.29	12.32	9.36	4.21	5.38	4.51	9.65667	4.7	GO:0048046;GO:003014	CC:apoplast;MF:manganese ion binding;
Solyc01g102520.3	MLO	2.82685	1.4992	0.000237524	0.00491388	yes	up	1.2	4.01	2.99	1.2	0.87	0.83	2.73333	0.966667	GO:0006952;GO:0009607;GO:0016021;GO:000551	BP:defense response;BP:response to biotic stimulus;CC:integral component of membrane;MF:calmodulin binding;
Solyc01g104400.3	BABL	5.96951	2.57761	0.000320639	0.00623695	yes	up	2.82	8.62	6.3	1.66	1.3	0.17	5.91333	1.04333	GO:0046658;GO:0016021;GO:000905	CC:anchored component of plasma membrane;CC:integral component of membrane;MF:electron carrier activity;
Solyc01g104740.3	MBF1	0.375198	-1.41427	0.00131739	0.0183985	yes	down	4.72	7.87	9.03	18.02	15.44	22.51	7.20667	18.6567	GO:0009737;GO:0009414;GO:0009408;GO:0005730;GO:0005634;GO:0003713;GO:000367	BP:response to abscisic acid;BP:response to water deprivation;BP:response to heat;CC:nucleolus;CC:nucleus;MF:transcription coactivator activity;MF:DNA binding;
Solyc01g105370.3	E2.5.1.54, aroF, aroG, aroH	0.436668	-1.19539	1.01544e-10	3.08333e-08	yes	down	6.83	8.05	6.09	16.74	18.13	14.45	6.99	16.44	GO:0046686;GO:0009610;GO:001858	BP:response to cadmium ion;BP:response to symbiotic fungus;MF:nitronate monooxygenase activity;
Solyc01g105390.3	E2.5.1.54, aroF, aroG, aroH	0.297927	-1.74697	0.000208721	0.00442996	yes	down	1.32	2.6	1.09	6.53	7.13	3.65	1.67	5.77	GO:0009423;GO:0008652;GO:0009073;GO:0009507;GO:000384	BP:chorismate biosynthetic process;BP:cellular amino acid biosynthetic process;BP:aromatic amino acid family biosynthetic process;CC:chloroplast;MF:3-deoxy-7-phosphoheptulonate synthase activity;
Solyc01g105450.3	ABCG2, CD338	0.381848	-1.38893	3.10679e-08	4.09009e-06	yes	down	14.18	16.99	25.98	37.12	51.63	59.43	19.05	49.3933	GO:0016021;GO:0140359;GO:000552	CC:integral component of membrane;MF:ABC-type transmembrane transporter activity;MF:ATP binding;
Solyc01g106000.3	NIC1	0.343855	-1.54013	3.78232e-06	0.00019616	yes	down	1.43	3.11	2.41	7.36	7.19	5.89	2.31667	6.81333	GO:0019365;GO:000893	BP:pyridine nucleotide salvage;MF:nicotinamidase activity;
Solyc01g107340.3	------	3.20209	1.67902	0.000107915	0.00263502	yes	up	4.17	6.14	3.56	1.51	1.49	1.42	4.62333	1.47333	GO:0016021;GO:000588	CC:integral component of membrane;CC:plasma membrane;
Solyc01g107890.3	FPP	2.16062	1.11144	0.00177673	0.0227697	yes	up	4.22	11.32	4.52	2.86	3.76	2.82	6.68667	3.14667	------	------
Solyc01g108540.3	HIDM	0.272224	-1.87714	4.77744e-13	2.90129e-10	yes	down	4.7	3.84	3.74	13.25	18.9	14.02	4.09333	15.39	GO:001678	MF:hydrolase activity;
Solyc01g108570.3	HIDM	0.428114	-1.22393	1.126e-06	7.13741e-05	yes	down	3.71	4.38	4.28	8.68	11.54	9.14	4.12333	9.78667	GO:001678	MF:hydrolase activity;
Solyc01g109590.3	------	2.25023	1.17007	0.00325538	0.0354459	yes	up	1.14	2.11	2.36	0.95	0.82	0.74	1.87	0.836667	GO:0006468;GO:0016021;GO:0004674;GO:000552	BP:protein phosphorylation;CC:integral component of membrane;MF:protein serine/threonine kinase activity;MF:ATP binding;
Solyc01g109650.3	------	2.1002	1.07053	5.30399e-09	9.16082e-07	yes	up	4.6	5.11	5.18	2.43	2.45	2.33	4.96333	2.40333	GO:0050832;GO:0006468;GO:0016021;GO:0005524;GO:000467	BP:defense response to fungus;BP:protein phosphorylation;CC:integral component of membrane;MF:ATP binding;MF:protein kinase activity;
Solyc01g109950.3	------	2.3604	1.23903	0.000622991	0.0104531	yes	up	2.36	2.25	1.6	0.68	0.96	1.03	2.07	0.89	GO:0046777;GO:0016021;GO:0005886;GO:0004674;GO:0004714;GO:0004672;GO:000552	BP:protein autophosphorylation;CC:integral component of membrane;CC:plasma membrane;MF:protein serine/threonine kinase activity;MF:transmembrane receptor protein tyrosine kinase activity;MF:protein kinase activity;MF:ATP binding;
Solyc01g110570.3	SAUR	2.38715	1.25529	4.48654e-05	0.00130749	yes	up	35.73	36.7	42.26	23.27	11.47	13.97	38.23	16.2367	GO:000973	BP:response to auxin;
Solyc01g111160.3	PRP4	0.00213734	-8.86997	2.45374e-05	0.000832328	yes	down	0	0	0	28.89	20.88	0.98	0	16.9167	------	------
Solyc01g111330.3	THLP	2.75316	1.46109	0.000635698	0.0105917	yes	up	0.6	1.35	1.12	0.33	0.47	0.33	1.02333	0.376667	GO:001602	CC:integral component of membrane;
Solyc01g111350.3	NFD	4.70433	2.23399	0.0050438	0.0484462	yes	up	0.61	0.54	0.55	0.12	0.04	0.2	0.566667	0.12	GO:0050896;GO:0006817;GO:0016020;GO:001602	BP:response to stimulus;BP:phosphate ion transport;CC:membrane;CC:integral component of membrane;
Solyc01g111570.3	STU	2.89184	1.53199	0.000733937	0.0118806	yes	up	1.32	5.44	2.49	0.78	1.3	1.12	3.08333	1.06667	GO:0006468;GO:0005886;GO:0016021;GO:0005524;GO:000467	BP:protein phosphorylation;CC:plasma membrane;CC:integral component of membrane;MF:ATP binding;MF:protein kinase activity;
Solyc01g111790.2	PPP2R5	0.160301	-2.64115	3.19192e-06	0.000173173	yes	down	0.26	0.14	0.05	0.92	0.9	1.07	0.15	0.963333	GO:0007165;GO:0000159;GO:001988	BP:signal transduction;CC:protein phosphatase type 2A complex;MF:protein phosphatase regulator activity;
Solyc01g112190.3	NLP	0.121922	-3.03597	5.53744e-13	3.25774e-10	yes	down	0.67	1.07	0.87	5.66	13.46	3.21	0.87	7.44333	GO:000370	MF:transcription factor activity, sequence-specific DNA binding;
Solyc02g024070.3	HD-ZIP	2.68533	1.4251	5.45876e-06	0.000261493	yes	up	2.86	6.35	3.39	1.77	1.85	1.2	4.2	1.60667	GO:0030154;GO:0005634;GO:0003700;GO:0008289;GO:000367	BP:cell differentiation;CC:nucleus;MF:transcription factor activity, sequence-specific DNA binding;MF:lipid binding;MF:DNA binding;
Solyc02g031920.3	PRPX	4.48439	2.16491	0.000639526	0.0106452	yes	up	1.75	15.31	24.44	3.41	2.59	2.94	13.8333	2.98	------	------
Solyc02g031950.3	PRPX	5.96637	2.57685	3.16193e-05	0.000995425	yes	up	1.09	4.7	8.56	0.83	1.06	0.5	4.78333	0.796667	------	------
Solyc02g062040.3	NIP	0.401455	-1.31669	3.60617e-05	0.00111845	yes	down	1.74	1.83	2.18	5.07	6.36	3.29	1.91667	4.90667	GO:001602	CC:integral component of membrane;
Solyc02g062650.3	E1.10.3.2, LAC	3.9683	1.98852	2.90687e-05	0.000932278	yes	up	1.01	1.04	1.49	0.2	0.42	0.27	1.18	0.296667	GO:0046274;GO:0048046;GO:0052716;GO:0005507;GO:001649	BP:lignin catabolic process;CC:apoplast;MF:hydroquinon;MF:copper ion binding;MF:oxidoreductase activity;
Solyc02g063230.1	------	4.26035	2.09097	0.00138715	0.0190482	yes	up	2.2	4.9	2.57	1.07	0.99	0.33	3.22333	0.796667	GO:0016310;GO:001630	BP:phosphorylation;MF:kinase activity;
Solyc02g063330.3	STU	2.41416	1.27152	9.70054e-05	0.00242205	yes	up	1.23	1.66	1.58	0.58	0.76	0.55	1.49	0.63	GO:0006468;GO:0005886;GO:0005524;GO:000467	BP:protein phosphorylation;CC:plasma membrane;MF:ATP binding;MF:protein kinase activity;
Solyc02g063520.3	HD-ZIP	0.163435	-2.61321	2.20696e-23	2.07741e-19	yes	down	2.88	5.58	6.73	38.59	26.67	28.04	5.06333	31.1	GO:0005634;GO:0043565;GO:000098	CC:nucleus;MF:sequence-specific DNA binding;MF:RNA polymerase II transcription factor activity, sequence-specific DNA binding;
Solyc02g064690.3	ATP2C	0.311135	-1.68439	3.34923e-05	0.00104565	yes	down	0.35	0.29	0.41	1.48	1.32	0.64	0.35	1.14667	GO:0016407;GO:001674	MF:acetyltransferase activity;MF:transferase activity, transferring acyl groups other than amino-acyl groups;
Solyc02g065170.3	FET3_5	2.38126	1.25172	5.38973e-05	0.00149216	yes	up	8.95	15.16	17.67	3.63	6.14	7.48	13.9267	5.75	GO:0005507;GO:001649	MF:copper ion binding;MF:oxidoreductase activity;
Solyc02g065190.3	C76B6	0.237405	-2.07458	9.48945e-17	1.19099e-13	yes	down	7.27	7.67	11.2	26.45	40.69	42.43	8.71333	36.5233	GO:0016021;GO:0005506;GO:0016705;GO:0004497;GO:002003	CC:integral component of membrane;MF:iron ion binding;MF:oxidoreductase activity, acting on paired donors, with incorporation or reduction of molecular oxygen;MF:monooxygenase activity;MF:heme binding;
Solyc02g065220.3	C76B6	0.438748	-1.18854	5.58804e-08	6.45223e-06	yes	down	17.9	12.13	12.77	39.5	36.04	25.98	14.2667	33.84	GO:1901576;GO:0051762;GO:0016021;GO:0004497;GO:0020037;GO:0016705;GO:000550	BP:organic substance biosynthetic process;BP:sesquiterpene biosynthetic process;CC:integral component of membrane;MF:monooxygenase activity;MF:heme binding;MF:oxidoreductase activity, acting on paired donors, with incorporation or reduction of molecular oxygen;MF:iron ion binding;
Solyc02g065520.1	NFP	0.429521	-1.2192	0.00140605	0.0192372	yes	down	0.91	0.84	1.07	2.07	3.09	1.58	0.94	2.24667	GO:0006468;GO:0016021;GO:0005524;GO:000467	BP:protein phosphorylation;CC:integral component of membrane;MF:ATP binding;MF:protein kinase activity;
Solyc02g067050.3	------	2.26322	1.17838	3.0918e-06	0.000168714	yes	up	85.28	69.59	80.06	31.13	27.42	45.4	78.31	34.65	------	------
Solyc02g067340.3	MYBP	2.12184	1.08532	1.56047e-08	2.35019e-06	yes	up	12.64	17.22	20.02	8.17	8.32	7.23	16.6267	7.90667	GO:0009733;GO:0010597;GO:000097	BP:response to auxin;BP:green leaf volatile biosynthetic process;MF:transcription regulatory region sequence-specific DNA binding;
Solyc02g067480.3	YTFP	3.62102	1.8564	0.00122262	0.0174108	yes	up	2.16	2.04	1.71	0.12	0.62	0.87	1.97	0.536667	------	------
Solyc02g067930.3	GPD1;ABHD17	3.23015	1.6916	1.46893e-05	0.000562076	yes	up	0.98	1.4	1.59	0.21	0.45	0.54	1.32333	0.4	GO:0005975;GO:0046168;GO:0006116;GO:0006072;GO:0009331;GO:0005829;GO:0004367;GO:0051287;GO:004280	BP:carbohydrate metabolic process;BP:glycerol-3-phosphate catabolic process;BP:NADH oxidation;BP:glycerol-3-phosphate metabolic process;CC:glycerol-3-phosphate dehydrogenase complex;CC:cytosol;MF:glycerol-3-phosphate dehydrogenase [NAD+] activity;MF:NAD binding;MF:protein homodimerization activity;
Solyc02g069490.3	CKX;DHCR24, DWF1	0.464225	-1.1071	1.015e-07	1.03289e-05	yes	down	286.41	495.91	322.79	720.06	900.56	787.59	368.37	802.737	GO:0008202;GO:0005737;GO:0016021;GO:0016020;GO:0050614;GO:0016628;GO:007194	BP:steroid metabolic process;CC:cytoplasm;CC:integral component of membrane;CC:membrane;MF:delta24-sterol reductase activity;MF:oxidoreductase activity, acting on the CH-CH group of donors, NAD or NADP as acceptor;MF:FAD binding;
Solyc02g070180.2	BBE	2.32686	1.21839	0.000376583	0.00702631	yes	up	3.57	5.45	3	1.99	1.77	1.55	4.00667	1.77	GO:0071949;GO:001649	MF:FAD binding;MF:oxidoreductase activity;
Solyc02g070800.2	YCF	2.12636	1.08838	0.00271292	0.0310288	yes	up	44.02	48.13	44.5	9.88	21	32.48	45.55	21.12	GO:000953	CC:plastid;
Solyc02g072180.3	RAB11A	2.03002	1.02149	0.00351574	0.037295	yes	up	6.23	9.56	6.03	2.88	4.11	3.89	7.27333	3.62667	GO:0006886;GO:0016192;GO:0005768;GO:0003924;GO:000552	BP:intracellular protein transport;BP:vesicle-mediated transport;CC:endosome;MF:GTPase activity;MF:GTP binding;
Solyc02g072240.3	CESA	3.81175	1.93045	8.4488e-06	0.000368188	yes	up	2.26	2.64	3.43	0.25	1.11	0.82	2.77667	0.726667	GO:0009833;GO:0030244;GO:0071555;GO:0016021;GO:0005886;GO:0016760;GO:0016759;GO:004687	BP:plant-type primary cell wall biogenesis;BP:cellulose biosynthetic process;BP:cell wall organization;CC:integral component of membrane;CC:plasma membrane;MF:cellulose synthas;MF:cellulose synthase activity;MF:metal ion binding;
Solyc02g077430.3	DSEL	0.426226	-1.23031	4.26836e-21	1.60712e-17	yes	down	102.69	107.4	119.69	273.2	305.24	212.51	109.927	263.65	GO:0016042;GO:000897	BP:lipid catabolic process;MF:phosphatidylcholine 1-acylhydrolase activity;
Solyc02g078150.3	------	8.51643	3.09025	0.000171763	0.00376878	yes	up	21.86	15.48	18.65	1.67	0.52	4.2	18.6633	2.13	------	------
Solyc02g078320.2	RNF5	0.424327	-1.23675	6.30727e-08	7.0679e-06	yes	down	7.94	9.16	8.2	20.96	17.95	21.36	8.43333	20.09	GO:0006511;GO:0071712;GO:0005783;GO:0016021;GO:0044390;GO:0046872;GO:006163	BP:ubiquitin-dependent protein catabolic process;BP:ER-associated misfolded protein catabolic process;CC:endoplasmic reticulum;CC:integral component of membrane;MF:ubiquitin-like protein conjugating enzyme binding;MF:metal ion binding;MF:ubiquitin protein ligase activity;
Solyc02g079280.3	MYBP	0.240883	-2.0536	2.4611e-05	0.000833322	yes	down	0.72	0.58	1.84	4.81	2.84	5.02	1.04667	4.22333	GO:0010597;GO:000097	BP:green leaf volatile biosynthetic process;MF:transcription regulatory region sequence-specific DNA binding;
Solyc02g079290.3	PEBP, TFS1	0.338076	-1.56458	9.73062e-09	1.55245e-06	yes	down	4.74	4.08	7.65	17.73	15.19	15.71	5.49	16.21	------	------
Solyc02g079500.4	E1.11.1.7	2.78691	1.47867	0.00150964	0.0201679	yes	up	3.33	16.78	11.08	3.52	5.41	2.39	10.3967	3.77333	GO:0042744;GO:0006979;GO:0005576;GO:0020037;GO:0140825;GO:004687	BP:hydrogen peroxide catabolic process;BP:response to oxidative stress;CC:extracellular region;MF:heme binding;MF:old GO;MF:metal ion binding;
Solyc02g079590.3	SD18	2.25273	1.17167	0.000635748	0.0105917	yes	up	4.54	4.24	8.14	1.43	3.12	2.9	5.64	2.48333	GO:0006468;GO:0048544;GO:0016021;GO:0005886;GO:0106310;GO:0004674;GO:000552	BP:protein phosphorylation;BP:recognition of pollen;CC:integral component of membrane;CC:plasma membrane;CC:old GO;MF:protein serine/threonine kinase activity;MF:ATP binding;
Solyc02g079960.3	trxA	0.476414	-1.06971	4.13584e-07	3.27092e-05	yes	down	33.08	26.89	29.1	82.67	66.66	44.7	29.69	64.6767	------	------
Solyc02g080160.3	E2.4.1.207	4.48915	2.16644	1.89707e-05	0.000690796	yes	up	2	3.37	3.59	0.38	0.46	1.09	2.98667	0.643333	GO:0042546;GO:0071555;GO:0010411;GO:0048046;GO:0016762;GO:000455	BP:cell wall biogenesis;BP:cell wall organization;BP:xyloglucan metabolic process;CC:apoplast;MF:xylogluca;MF:hydrolase activity, hydrolyzing O-glycosyl compounds;
Solyc02g080260.3	HD-ZIP	2.46707	1.3028	2.79918e-08	3.81866e-06	yes	up	2.69	3.17	3.61	1.3	1.35	1.24	3.15667	1.29667	GO:0005634;GO:0008289;GO:000367	CC:nucleus;MF:lipid binding;MF:DNA binding;
Solyc02g080330.3	CYP89A;CYP77A	14.1043	3.81806	0.00473289	0.0462384	yes	up	0.05	0.88	1.95	0	0	0.17	0.96	0.0566667	GO:0006633;GO:0016020;GO:0016021;GO:0004497;GO:0020037;GO:0016709;GO:0016705;GO:0071614;GO:000550	BP:fatty acid biosynthetic process;CC:membrane;CC:integral component of membrane;MF:monooxygenase activity;MF:heme binding;MF:oxidoreductase activity, acting on paired donors, with incorporation or reduction of molecular oxygen, NA;MF:oxidoreductase activity, acting on paired donors, with incorporation or reduction of molecular oxygen;MF:linoleic acid epoxygenase activity;MF:iron ion binding;
Solyc02g080670.3	ASOL	22.7021	4.50475	4.40435e-06	0.000222894	yes	up	0.3	1.63	1.24	0.04	0.04	0.06	1.05667	0.0466667	GO:0005507;GO:001649	MF:copper ion binding;MF:oxidoreductase activity;
Solyc02g081070.3	SRF	2.31623	1.21178	0.00134542	0.0186981	yes	up	1.96	5.03	2.98	0.96	1.87	1.49	3.32333	1.44	GO:0006468;GO:0098542;GO:0016021;GO:0005524;GO:000467	BP:protein phosphorylation;BP:defense response to other organism;CC:integral component of membrane;MF:ATP binding;MF:protein kinase activity;
Solyc02g081920.3	RBCMT	2.09792	1.06896	5.65504e-08	6.45223e-06	yes	up	5.19	5.6	7.24	3.33	2.88	2.51	6.01	2.90667	GO:0018026;GO:0009658;GO:0009416;GO:0010027;GO:0042793;GO:0009534;GO:0000427;GO:001627	BP:peptidyl-lysine monomethylation;BP:chloroplast organization;BP:response to light stimulus;BP:thylakoid membrane organization;BP:transcription from plastid promoter;CC:chloroplast thylakoid;CC:plastid-encoded plastid RNA polymerase complex;MF:protein-lysine N-methyltransferase activity;
Solyc02g081970.3	VSR	0.457584	-1.12789	6.38017e-05	0.00170615	yes	down	7.69	5	12.1	21.97	20.32	13	8.26333	18.43	GO:0006896;GO:0006623;GO:0006511;GO:0005794;GO:0016020;GO:0005768;GO:0016021;GO:0005802;GO:0017119;GO:0005509;GO:006163	BP:Golgi to vacuole transport;BP:protein targeting to vacuole;BP:ubiquitin-dependent protein catabolic process;CC:Golgi apparatus;CC:membrane;CC:endosome;CC:integral component of membrane;CC:trans-Golgi network;CC:Golgi transport complex;MF:calcium ion binding;MF:ubiquitin protein ligase activity;
Solyc02g082060.2	DESI2, PPPDE1	0.405884	-1.30086	1.63973e-10	4.47386e-08	yes	down	33.85	37.18	42.97	108.95	115.1	63.8	38	95.95	GO:0016579;GO:0070646;GO:0008233;GO:010100	BP:protein deubiquitination;BP:protein modification by small protein removal;MF:peptidase activity;MF:ubiquitinyl hydrolase activity;
Solyc02g082930.3	CHIB	2.13557	1.09462	1.58713e-05	0.000597588	yes	up	23.64	39.97	47.3	19.88	20.31	12.39	36.97	17.5267	GO:0006952;GO:0005975;GO:0016998;GO:0000272;GO:0050832;GO:0009607;GO:0006032;GO:0005615;GO:0005576;GO:0016413;GO:000456	BP:defense response;BP:carbohydrate metabolic process;BP:cell wall macromolecule catabolic process;BP:polysaccharide catabolic process;BP:defense response to fungus;BP:response to biotic stimulus;BP:chitin catabolic process;CC:extracellular space;CC:extracellular region;MF:O-acetyltransferase activity;MF:chitinase activity;
Solyc02g083630.3	E1.11.1.11	2.41743	1.27348	4.99302e-05	0.00140883	yes	up	2.91	6.69	5.81	1.9	2.28	2.19	5.13667	2.12333	GO:0000302;GO:0042744;GO:0034599;GO:0016021;GO:0005634;GO:0009507;GO:0020037;GO:000460	BP:response to reactive oxygen species;BP:hydrogen peroxide catabolic process;BP:cellular response to oxidative stress;CC:integral component of membrane;CC:nucleus;CC:chloroplast;MF:heme binding;MF:peroxidase activity;
Solyc02g083720.3	MLO	5.19395	2.37683	0.000630762	0.0105318	yes	up	0.65	2.68	2.01	0.23	0.62	0.2	1.78	0.35	GO:0006952;GO:0009607;GO:0016021;GO:000551	BP:defense response;BP:response to biotic stimulus;CC:integral component of membrane;MF:calmodulin binding;
Solyc02g083725.1	MLO	6.61168	2.72502	0.00255622	0.0296875	yes	up	0.85	2.08	0.67	0.17	0.18	0.21	1.2	0.186667	GO:0006952;GO:0009607;GO:0016021;GO:000551	BP:defense response;BP:response to biotic stimulus;CC:integral component of membrane;MF:calmodulin binding;
Solyc02g084390.3	CENPE	2.41616	1.27272	1.38655e-11	5.55386e-09	yes	up	13.05	14.4	14.88	4.78	6.53	6.37	14.11	5.89333	GO:0007018;GO:0008017;GO:0003777;GO:000552	BP:microtubule-based movement;MF:microtubule binding;MF:microtubule motor activity;MF:ATP binding;
Solyc02g084610.1	------	2.04594	1.03276	0.00362928	0.0381703	yes	up	3.22	5.22	3.92	2	2.71	1.51	4.12	2.07333	GO:0050832;GO:0016310;GO:0098542;GO:0005886;GO:001630	BP:defense response to fungus;BP:phosphorylation;BP:defense response to other organism;CC:plasma membrane;MF:kinase activity;
Solyc02g084840.3	DHN	0.340775	-1.55311	1.09428e-05	0.000454766	yes	down	2.08	2.34	4.05	7.08	8.38	9.06	2.82333	8.17333	GO:0009631;GO:0009737;GO:0009414;GO:000941	BP:cold acclimation;BP:response to abscisic acid;BP:response to water deprivation;BP:response to water;
Solyc02g085110.3	E1.10.3.2	4.7916	2.26051	1.32101e-10	3.82604e-08	yes	up	1.94	2.5	1.81	0.39	0.52	0.43	2.08333	0.446667	GO:0046274;GO:0016021;GO:0048046;GO:0052716;GO:0005507;GO:001649	BP:lignin catabolic process;CC:integral component of membrane;CC:apoplast;MF:hydroquinon;MF:copper ion binding;MF:oxidoreductase activity;
Solyc02g085120.3	E1.10.3.2	2.43999	1.28688	0.000268501	0.00541779	yes	up	6.69	8.88	5.28	2.03	4.74	2.09	6.95	2.95333	GO:0046274;GO:0048046;GO:0052716;GO:0005507;GO:001649	BP:lignin catabolic process;CC:apoplast;MF:hydroquinon;MF:copper ion binding;MF:oxidoreductase activity;
Solyc02g085230.3	UTP22, NOL6	2.02835	1.02031	0.00142016	0.0193181	yes	up	0.99	1.13	1.68	0.65	0.68	0.55	1.26667	0.626667	GO:0006409;GO:0006364;GO:0032040;GO:0034456;GO:0005730;GO:0032545;GO:000372	BP:tRNA export from nucleus;BP:rRNA processing;CC:small-subunit processome;CC:UTP-C complex;CC:nucleolus;CC:CURI complex;MF:RNA binding;
Solyc02g085390.3	SMARCA5, SNF2H, ISWI;HELLS, DDM1	3.24299	1.69733	2.85243e-05	0.000920563	yes	up	1.21	2.64	1.77	0.52	0.5	0.7	1.87333	0.573333	GO:0044030;GO:0140658;GO:0005634;GO:0008094;GO:0003677;GO:0004386;GO:000552	BP:regulation of DNA methylation;BP:old GO;CC:nucleus;MF:DNA-dependent ATPase activity;MF:DNA binding;MF:helicase activity;MF:ATP binding;
Solyc02g086180.3	SC5DL, ERG3	0.434667	-1.20202	8.195e-08	8.61894e-06	yes	down	118.41	180.39	154.41	256.14	391.73	394.3	151.07	347.39	GO:0016126;GO:0008610;GO:0016021;GO:0016020;GO:0005789;GO:0000248;GO:0050046;GO:0005506;GO:001649	BP:sterol biosynthetic process;BP:lipid biosynthetic process;CC:integral component of membrane;CC:membrane;CC:endoplasmic reticulum membrane;MF:C-5 sterol desaturase activity;MF:lathosterol oxidase activity;MF:iron ion binding;MF:oxidoreductase activity;
Solyc02g086300.3	GT121	9.32021	3.22036	6.98345e-10	1.58398e-07	yes	up	1.83	3.82	6.03	0.49	0.58	0.21	3.89333	0.426667	GO:001681	MF:hydrolase activity, acting on carbon-nitroge;
Solyc02g086700.3	E13G	0.195115	-2.3576	1.39608e-05	0.000540794	yes	down	0.4	1.55	1.56	3.08	10.86	4.2	1.17	6.04667	GO:0006952;GO:0005975;GO:0046658;GO:000455	BP:defense response;BP:carbohydrate metabolic process;CC:anchored component of plasma membrane;MF:hydrolase activity, hydrolyzing O-glycosyl compounds;
Solyc02g086970.3	ALDH;REF1	0.440809	-1.18177	0.000662626	0.010933	yes	down	5.32	5.18	8.39	18.92	19.66	5.9	6.29667	14.8267	GO:0004029;GO:001662	MF:aldehyde dehydrogenas;MF:oxidoreductase activity, acting on the aldehyde or oxo group of donors, NAD or NADP as acceptor;
Solyc02g087190.1	E1.11.1.7	2.52667	1.33724	8.72706e-09	1.41634e-06	yes	up	13.31	21.01	20.39	7.11	7.75	6.94	18.2367	7.26667	GO:0042744;GO:0006979;GO:0005576;GO:0020037;GO:0140825;GO:004687	BP:hydrogen peroxide catabolic process;BP:response to oxidative stress;CC:extracellular region;MF:heme binding;MF:old GO;MF:metal ion binding;
Solyc02g087870.3	ABCB1, CD243	2.49754	1.32051	6.59812e-05	0.00174952	yes	up	1.27	2.08	1.37	0.82	0.74	0.4	1.57333	0.653333	GO:0055085;GO:0016021;GO:0005887;GO:0042626;GO:0140359;GO:000552	BP:transmembrane transport;CC:integral component of membrane;CC:integral component of plasma membrane;MF:ATPase activity, coupled to transmembrane movement of substances;MF:ABC-type transmembrane transporter activity;MF:ATP binding;
Solyc02g087890.3	TUBA	0.259536	-1.94599	4.83658e-09	8.50966e-07	yes	down	1.33	2.09	1.27	8.37	5.02	5.2	1.56333	6.19667	GO:0000278;GO:0007017;GO:0000226;GO:0005737;GO:0005874;GO:0005200;GO:000552	BP:mitotic cell cycle;BP:microtubule-based process;BP:microtubule cytoskeleton organization;CC:cytoplasm;CC:microtubule;MF:structural constituent of cytoskeleton;MF:GTP binding;
Solyc02g087960.3	MYBP	3.70124	1.88801	7.83191e-05	0.00203651	yes	up	4.35	4.76	9.45	0.99	2.56	1.46	6.18667	1.67	GO:0009733;GO:0010597;GO:000097	BP:response to auxin;BP:green leaf volatile biosynthetic process;MF:transcription regulatory region sequence-specific DNA binding;
Solyc02g087980.3	SMC1;SMC3, CSPG6;SMC2;SMC4	2.0662	1.04698	0.000964966	0.0146289	yes	up	0.85	0.94	1.21	0.62	0.57	0.31	1	0.5	GO:0051321;GO:0007076;GO:0000819;GO:0005634;GO:0005694;GO:0016887;GO:000552	BP:meiotic cell cycle;BP:mitotic chromosome condensation;BP:sister chromatid segregation;CC:nucleus;CC:chromosome;MF:ATPase activity;MF:ATP binding;
Solyc02g088100.3	exlX	2.73064	1.44924	1.10924e-06	7.07885e-05	yes	up	15.84	37.49	30.78	7.41	12.94	10.39	28.0367	10.2467	GO:0009664;GO:0009653;GO:0016020;GO:000557	BP:plant-type cell wall organization;BP:anatomical structure morphogenesis;CC:membrane;CC:extracellular region;
Solyc02g088820.3	SCPL-II	2.28506	1.19223	3.41655e-15	3.57333e-12	yes	up	22	26.31	28.12	10.46	12.45	10.94	25.4767	11.2833	GO:0006508;GO:0005576;GO:000418	BP:proteolysis;CC:extracellular region;MF:serine-type carboxypeptidase activity;
Solyc02g089250.3	------	2.68232	1.42348	2.79216e-07	2.43235e-05	yes	up	14.29	17.72	18.55	4.5	5.55	8.59	16.8533	6.21333	------	------
Solyc02g089690.3	TB	2.4504	1.29302	0.00247096	0.0289834	yes	up	0.79	1.2	1.01	0.27	0.37	0.57	1	0.403333	GO:0005794;GO:0016021;GO:001641	CC:Golgi apparatus;CC:integral component of membrane;MF:O-acetyltransferase activity;
Solyc02g090000.3	CSPLU	0.485855	-1.0414	0.00296948	0.0330008	yes	down	0.77	0.79	0.92	2.32	1.36	1.5	0.826667	1.72667	GO:0016021;GO:0016020;GO:000588	CC:integral component of membrane;CC:membrane;CC:plasma membrane;
Solyc02g090070.3	------	2.02485	1.01781	2.78242e-05	0.000915766	yes	up	6.04	8.41	7.46	2.69	4.48	3.76	7.30333	3.64333	GO:001656	BP:protein ubiquitination;
Solyc02g090360.3	FET3_5	5.46386	2.44992	0.000651857	0.0107837	yes	up	6.18	11.94	24.09	1.05	4.42	2.17	14.07	2.54667	GO:0005507;GO:001649	MF:copper ion binding;MF:oxidoreductase activity;
Solyc02g090540.3	KDSR;HSD17B12, KAR, IFA38	4.02362	2.00849	8.09361e-05	0.00208726	yes	up	1.08	1.09	0.67	0.26	0.15	0.3	0.946667	0.236667	------	------
Solyc02g091920.3	E2.4.1.207, XTH	2.10824	1.07604	4.41646e-08	5.39898e-06	yes	up	257.59	266.94	212.25	111.64	109.16	133.5	245.593	118.1	GO:0042546;GO:0071555;GO:0010411;GO:0048046;GO:0016762;GO:000455	BP:cell wall biogenesis;BP:cell wall organization;BP:xyloglucan metabolic process;CC:apoplast;MF:xylogluca;MF:hydrolase activity, hydrolyzing O-glycosyl compounds;
Solyc02g092790.3	SLC11A2, DMT1, NRAMP2	3.79386	1.92367	3.4849e-08	4.43486e-06	yes	up	4.37	14.46	13.41	2.27	3.39	2.78	10.7467	2.81333	GO:2000379;GO:0055072;GO:0042742;GO:0016021;GO:0005774;GO:0015086;GO:0005384;GO:004687	BP:positive regulation of reactive oxygen species metabolic process;BP:iron ion homeostasis;BP:defense response to bacterium;CC:integral component of membrane;CC:vacuolar membrane;MF:cadmium ion transmembrane transporter activity;MF:manganese ion transmembrane transporter activity;MF:metal ion transmembrane transporter activity;
Solyc02g092880.3	------	0.236187	-2.082	0.000255404	0.00520935	yes	down	0.29	0.47	0.73	2.47	2.29	1.6	0.496667	2.12	GO:000979	BP:embryo development ending in seed dormancy;
Solyc02g093090.1	GXM	12.3471	3.6261	0.000269862	0.00543499	yes	up	1.21	1.04	2.56	0.1	0.11	0.17	1.60333	0.126667	GO:0045492;GO:0009834;GO:0005794;GO:0016021;GO:000013	BP:xylan biosynthetic process;BP:plant-type secondary cell wall biogenesis;CC:Golgi apparatus;CC:integral component of membrane;CC:Golgi membrane;
Solyc02g093230.3	E2.1.1.104, CAMT	3.01682	1.59303	0.00109261	0.0159794	yes	up	3.11	2.69	5.46	0.51	2.38	0.91	3.75333	1.26667	GO:0032259;GO:0009809;GO:0042409;GO:000875	BP:methylation;BP:lignin biosynthetic process;MF:caffeoyl-CoA O-methyltransferase activity;MF:S-adenosylmethionine-dependent methyltransferase activity;
Solyc02g093960.3	------	0.357414	-1.48433	0.000217492	0.00457998	yes	down	0.47	0.64	0.83	1.3	1.6	2.45	0.646667	1.78333	------	------
Solyc02g094190.3	NFD	4.58835	2.19797	1.21508e-06	7.5997e-05	yes	up	1.01	2.11	1.53	0.37	0.23	0.42	1.55	0.34	GO:0050896;GO:0006817;GO:0016020;GO:001602	BP:response to stimulus;BP:phosphate ion transport;CC:membrane;CC:integral component of membrane;
Solyc03g005320.3	KCS	4.53945	2.18252	0.000269948	0.00543499	yes	up	0.98	1.14	1.29	0.18	0.19	0.37	1.13667	0.246667	GO:0006633;GO:0016021;GO:010275	BP:fatty acid biosynthetic process;CC:integral component of membrane;MF:very-long-chain 3-ketoacyl-CoA synthase activity;
Solyc03g006010.3	------	5.97425	2.57876	0.00183843	0.0232909	yes	up	0.66	0.67	0.44	0.04	0.13	0.13	0.59	0.1	GO:001602	CC:integral component of membrane;
Solyc03g006300.2	HSL	5.39997	2.43295	0.000876397	0.0136019	yes	up	0.21	0.42	0.42	0.04	0.1	0.06	0.35	0.0666667	GO:0006468;GO:0050832;GO:0098542;GO:0016021;GO:0005886;GO:0033612;GO:0004672;GO:000552	BP:protein phosphorylation;BP:defense response to fungus;BP:defense response to other organism;CC:integral component of membrane;CC:plasma membrane;MF:receptor serine/threonine kinase binding;MF:protein kinase activity;MF:ATP binding;
Solyc03g006330.3	RLP	2.41897	1.27439	0.00102089	0.0152413	yes	up	1.72	2.4	2.86	0.68	0.93	1.24	2.32667	0.95	GO:0016310;GO:0098542;GO:0016021;GO:001630	BP:phosphorylation;BP:defense response to other organism;CC:integral component of membrane;MF:kinase activity;
[truncated: 578 more rows]

## Sheet: Table S8
Supplemental Table S8. Differentially expressed genes at 28 days after BioCNTs-TLS-shRNA treatment.
[truncated: 29 more rows]

## Sheet: Table S9
Supplemental Table S9. Differentially expressed genes in photosynthesis pathway.
[truncated: 56 more rows]

## Sheet: Table S10
Supplemental Table S10. Differentially expressed genes in plant resistance pathway.
[truncated: 23 more rows]

[truncated: 2 more sheets: Table S11, Table S12]
